# Supplementary material for: Proposing candidate genes under telomeric control based on cross-species position data
Source: NAR Genom Bioinform. 2024 Apr 25;6(2):lqae037. doi: 10.1093/nargab/lqae037 (PMC11044432; doi:10.1093/nargab/lqae037)
Supplement: lqae037_Supplemental_Files [file lqae037_supplemental_files.zip]

Archive with 2 entries (2 files):
- geposan_tpe_old_2023-12-23.csv
- projahn_2023_supplement_table_1.txt
