# Supplementary material for: Proposing candidate genes under telomeric control based on cross-species position data
Source: NAR Genom Bioinform. 2024 Apr 25;6(2):lqae037. doi: 10.1093/nargab/lqae037 (PMC11044432; doi:10.1093/nargab/lqae037)
Supplement: lqae037_Supplemental_Files [file lqae037_supplemental_files.zip › geposan_tpe_old_2023-12-23.csv]

gene	geposan_method_distance	geposan_method_adjacency	geposan_method_clustering	geposan_method_correlation	geposan_method_rforest	score	rank	percentile
ENSG00000109794	0.120899021776516	0.960655778660327	0.214488405169863	0.888304758520119	0.710127777777778	1	1	0.999945872801083
ENSG00000127804	0.133970704461614	0.946371427010952	0.19802723241889	0.903240361679743	0.675538888888889	0.979186876998816	2	0.999891745602165
ENSG00000109762	0.0924519810080566	0.991741870903372	0.215273007586762	0.861185803447927	0.707288888888889	0.975252885069882	3	0.999837618403248
ENSG00000109775	0.107517575516362	0.975278630863981	0.213140052297841	0.875222002570821	0.693372222222223	0.974625226777132	4	0.99978349120433
ENSG00000168412	0.0881330893785754	0.996461429070231	0.189930301242404	0.891379138950474	0.697816666666667	0.973831379644107	5	0.999729364005413
ENSG00000164323	0.108284539739003	0.974440514844596	0.188760441403056	0.869584093161567	0.69705	0.973001832451594	6	0.999675236806495
ENSG00000083857	0.0916444850152944	0.992624278852979	0.174226473736507	0.864531629269852	0.707244444444445	0.971193264698334	7	0.999621109607578
ENSG00000151729	0.111062929220462	0.971404372266156	0.188893519090803	0.887119602464241	0.679972222222222	0.966125897961392	8	0.99956698240866
ENSG00000154553	0.0943389653512782	0.989679829728966	0.17203184353408	0.829355565140299	0.714138888888889	0.964427650637984	9	0.999512855209743
ENSG00000145476	0.0995439372944082	0.983991988970289	0.176340055465698	0.866063095237601	0.694288888888889	0.964083338075134	10	0.999458728010825
ENSG00000187821	0.109053328427848	0.973600405102027	0.194880553654262	0.879030986631603	0.678516666666667	0.961617345157452	11	0.999404600811908
ENSG00000111644	0.114820936437908	0.967297732142763	0.309009693287037	0.848355895131808	0.667983333333334	0.956843235417365	12	0.999350473612991
ENSG00000250510	0.0896248750739239	0.994831249393199	0.299732349537037	0.837241233888782	0.680633333333334	0.951886825382973	13	0.999296346414073
ENSG00000112592	0.0718047914665715	0.985695485626244	0.315969467163086	0.819407610830626	0.732838888888889	0.94821405124036	14	0.999242219215156
ENSG00000164306	0.104541563733579	0.978530729300122	0.180535347565361	0.855963064588081	0.675511111111111	0.946452867432203	15	0.999188092016238
ENSG00000151726	0.0824569961800041	0.997335902673795	0.176524058301398	0.869873328016385	0.6879	0.94606586242051	16	0.999133964817321
ENSG00000164305	0.0920960840073531	0.992130784712824	0.173301773686563	0.837470048874533	0.689294444444445	0.945197527803385	17	0.999079837618403
ENSG00000168310	0.0912537645972393	0.993051246672084	0.212868229035408	0.825073828811539	0.688816666666667	0.944431827995999	18	0.999025710419486
ENSG00000173320	0.087709668340677	0.996924131168101	0.195879515781198	0.859126348825859	0.676011111111111	0.942944453338172	19	0.998971583220568
ENSG00000186352	0.114840837339508	0.967275985020878	0.252928733825684	0.860964014937155	0.651561111111111	0.940659200796667	20	0.998917456021651
ENSG00000151725	0.0907173025084618	0.993637476716621	0.198922048641157	0.865656106639909	0.666677777777778	0.938986702284297	21	0.998863328822733
ENSG00000111319	0.108800541373327	0.9738766433849	0.289058140345982	0.812891976389355	0.6688	0.938891997089369	22	0.998809201623816
ENSG00000184574	0.0784474356333876	0.992954372446426	0.243266083473383	0.810833025344639	0.702272222222223	0.930893728838307	23	0.998755074424898
ENSG00000139190	0.0914247374188639	0.992864412584583	0.316157322303922	0.784982694998496	0.6762	0.930550928100361	24	0.998700947225981
ENSG00000111679	0.0771314249649161	0.991516274566021	0.230901251898871	0.734746104411996	0.741388888888889	0.929698160221495	25	0.998646820027064
ENSG00000109501	0.092639366817967	0.99153710118341	0.158266471779865	0.733791642005155	0.71815	0.928544191157296	26	0.998592692828146
ENSG00000205129	0.0931746135851242	0.990952199206713	0.171276760101318	0.807510762181826	0.682483333333334	0.927887584474496	27	0.998538565629229
ENSG00000151718	0.112020238200927	0.970358253075269	0.195778006937966	0.84831760319007	0.646338888888889	0.923116319891658	28	0.998484438430311
ENSG00000088926	0.0867507004745335	0.997972063140628	0.211032255196277	0.845931218151122	0.655705555555556	0.921630243131623	29	0.998430311231394
ENSG00000126746	0.0703397507422067	0.984094532069489	0.27002998020338	0.794503522899406	0.721166666666667	0.918144699525435	30	0.998376184032476
ENSG00000111652	0.075115695524217	0.98931354452318	0.215336854430451	0.785068907240638	0.714844444444445	0.917735545332956	31	0.998322056833559
ENSG00000111653	0.078618233479558	0.99314101532588	0.202323133295233	0.740227830204942	0.7233	0.917420254761374	32	0.998267929634641
ENSG00000164342	0.104066283645354	0.979050101447971	0.214035931755515	0.849769053505893	0.639638888888889	0.91674951487739	33	0.998213802435724
ENSG00000159403	0.102199441826009	0.981090131462752	0.275314857219828	0.816534717960792	0.644872222222222	0.915086612751678	34	0.998159675236806
ENSG00000004478	0.0697041186253298	0.983399931925358	0.217342741034004	0.791921933605705	0.727633333333334	0.914328102312202	35	0.998105548037889
ENSG00000126749	0.0780717458076513	0.992543829617994	0.202265770880731	0.707525266591593	0.732733333333334	0.911193542000156	36	0.998051420838972
ENSG00000137266	0.054069361603861	0.966314727776255	0.249651251898872	0.874007814521701	0.74075	0.911099753618154	37	0.997997293640054
ENSG00000111684	0.0763661611282574	0.990680016678592	0.248479583046653	0.775519613587431	0.700194444444445	0.90935385363413	38	0.997943166441137
ENSG00000154845	0.110301129640192	0.972236844515756	0.147419459383253	0.852046859640793	0.63615	0.909122559723059	39	0.997889039242219
ENSG00000141401	0.125159267461766	0.956000307062151	0.164798239003057	0.872473035627471	0.612122222222222	0.904462356675531	40	0.997834912043302
ENSG00000164303	0.0861528502960252	0.998625376290066	0.151613298353258	0.809035698238407	0.658938888888889	0.902701803214807	41	0.997780784844384
ENSG00000111667	0.0780302867248111	0.992498524347616	0.221816823723611	0.775955625387757	0.689644444444445	0.90247679307056	42	0.997726657645467
ENSG00000168538	0.0735234927756051	0.98757363203401	0.184644595436428	0.817062941876254	0.690394444444445	0.900026517053097	43	0.997672530446549
ENSG00000150656	0.0587578176189603	0.971438135070149	0.323856238162879	0.855103180154909	0.706866666666667	0.898429546971324	44	0.997618403247632
ENSG00000021355	0.0581165773475104	0.9707374064991	0.233658769395616	0.880086704050473	0.708572222222223	0.896577338754874	45	0.997564276048714
ENSG00000168994	0.0610353066721202	0.973926908344153	0.240266884697808	0.867216525619738	0.70255	0.896557703418009	46	0.997510148849797
ENSG00000109771	0.12568051642596	0.955430701474195	0.218028376652644	0.936946673571356	0.563938888888889	0.894223606356527	47	0.99745602165088
ENSG00000124491	0.0653577401965473	0.978650336989981	0.185267175946917	0.841577191292854	0.701827777777778	0.893245623647889	48	0.997401894451962
ENSG00000078295	0.0692473260746351	0.98290076241657	0.273649630339249	0.818825149111822	0.685022222222223	0.893074540911032	49	0.997347767253045
ENSG00000139182	0.0760788845925554	0.990366089301724	0.253987460666233	0.773307643016084	0.682711111111111	0.893049184027784	50	0.997293640054127
ENSG00000010292	0.0794493062340604	0.994049187269578	0.231119747819572	0.730936427613171	0.692138888888889	0.892914235636445	51	0.99723951285521
ENSG00000179981	0.0604860262781249	0.973326670831436	0.227055935149497	0.803121716543691	0.730433333333334	0.89260767072144	52	0.997185385656292
ENSG00000139200	0.0910288037468765	0.993297077294762	0.299750434027778	0.767959469867577	0.641933333333333	0.892030551602371	53	0.997131258457375
ENSG00000179456	0.0997592372692714	0.983756715469154	0.168798558255459	0.789073236994012	0.643872222222223	0.889649099534525	54	0.997077131258457
ENSG00000089693	0.0757825896406426	0.990042306863991	0.223318428828799	0.711302958878799	0.711738888888889	0.889599178617944	55	0.99702300405954
ENSG00000180822	0.057079966360161	0.969604628399783	0.35172193877551	0.975731632057472	0.644688888888889	0.889071814440074	56	0.996968876860622
ENSG00000112941	0.0611900425302289	0.974095999153901	0.25135732733685	0.802942914075284	0.717344444444445	0.886378406247604	57	0.996914749661705
ENSG00000145949	0.0555933344909355	0.967980080672856	0.247547573513455	0.858837474566745	0.712488888888889	0.885319963184386	58	0.996860622462787
ENSG00000010626	0.0748813019512512	0.989057406097757	0.213755044592432	0.732250270518533	0.699727777777778	0.883209522510408	59	0.99680649526387
ENSG00000010278	0.0793237132773727	0.993911942968196	0.209629948933919	0.772942979126965	0.663877777777778	0.881605313564316	60	0.996752368064953
ENSG00000139197	0.0765287827777048	0.990857724849947	0.244288712405087	0.740603950117832	0.683044444444445	0.880951842133031	61	0.996698240866035
ENSG00000035687	0.09190891227303	0.99233532049726	0.151428866893687	0.779341134285983	0.643511111111111	0.880183380535881	62	0.996644113667118
ENSG00000111674	0.070200162384628	0.983941994004279	0.217109059178552	0.691511414300326	0.728988888888889	0.878208659208429	63	0.9965899864682
ENSG00000112685	0.0490410985830675	0.960819989347786	0.28957756797036	0.846484138179096	0.726955555555556	0.877120149588521	64	0.996535859269283
ENSG00000143653	0.106801780921931	0.976060830213665	0.185971114946448	0.837844399193452	0.601811111111111	0.87700171941859	65	0.996481732070365
ENSG00000168564	0.0909338122888214	0.993400881175505	0.200811169364236	0.781018437778252	0.631555555555556	0.876026702557305	66	0.996427604871448
ENSG00000168556	0.0891200444292188	0.995382913522911	0.206976301214668	0.765188868472517	0.638266666666667	0.875721650357031	67	0.996373477672531
ENSG00000111664	0.0668325831737938	0.980262002161338	0.231694767984112	0.758636696921666	0.706488888888889	0.875570571496608	68	0.996319350473613
ENSG00000010295	0.071017259936492	0.984834894256209	0.20464345911047	0.712859393452103	0.714861111111111	0.875313092050822	69	0.996265223274696
ENSG00000147364	0.0677795473809844	0.981296816887242	0.277705674760797	0.833652696101358	0.66225	0.874794196123216	70	0.996211096075778
ENSG00000121644	0.0876246938616135	0.997016988787844	0.168456694354182	0.779371228557837	0.636511111111111	0.87438889961965	71	0.996156968876861
ENSG00000037474	0.0599489534024244	0.972739773336855	0.233334665713103	0.788972618712231	0.716844444444445	0.874356188775633	72	0.996102841677943
ENSG00000162851	0.108752065725119	0.973929616152226	0.186055717260941	0.800029321887269	0.614055555555556	0.873829199208318	73	0.996048714479026
ENSG00000111676	0.0825570442089475	0.997445232226974	0.297755821078431	0.752554341181319	0.639166666666667	0.873336378243997	74	0.995994587280108
ENSG00000130856	0.0553530427077947	0.967717496856256	0.270089118035285	0.824341316039745	0.711738888888889	0.87327690258255	75	0.995940460081191
ENSG00000002016	0.0776682776469553	0.992102931439424	0.200518110063341	0.749999265108778	0.671094444444445	0.872562519298556	76	0.995886332882273
ENSG00000215421	0.0578181285217104	0.970411270371123	0.249609035915799	0.810698708793925	0.710072222222223	0.8719973073183	77	0.995832205683356
ENSG00000111642	0.0680779239059915	0.981622874007032	0.205159420437283	0.754256178369927	0.70265	0.871328454300187	78	0.995778078484438
ENSG00000120645	0.068566516092042	0.982156793225148	0.211186906565791	0.764186181749959	0.694722222222223	0.870586782635156	79	0.995723951285521
ENSG00000137274	0.0616074364543465	0.974552114998513	0.247796879258267	0.882813660041216	0.661738888888889	0.869886900038195	80	0.995669824086604
ENSG00000153207	0.108225818137601	0.974504684089218	0.186491602210588	0.807380755379184	0.603455555555556	0.867297001461515	81	0.995615696887686
ENSG00000117020	0.0945780126791498	0.989418605816604	0.180630521459894	0.75540222170443	0.633838888888889	0.867169480256686	82	0.995561569688769
ENSG00000131196	0.045067937493502	0.956478235380053	0.296595898303357	0.813500420994868	0.741877777777778	0.865384307959624	83	0.995507442489851
ENSG00000135945	0.100842996293673	0.982572415377063	0.122227163725002	0.883974030136185	0.578944444444445	0.864766805737842	84	0.995453315290934
ENSG00000203666	0.124054874258512	0.957207155580011	0.222711093183877	0.798684884318276	0.591594444444445	0.864627589865815	85	0.995399188092016
ENSG00000113430	0.0417348765522008	0.952835964090174	0.311554290436126	0.795009247611295	0.758877777777778	0.864086657425963	86	0.995345060893099
ENSG00000067182	0.0727024694242076	0.986676441783433	0.249814746023595	0.696415305111042	0.696066666666667	0.863519557388287	87	0.995290933694181
ENSG00000180011	0.0603843378097518	0.973215548654137	0.222547573513455	0.804203618788712	0.696661111111111	0.86280613849907	88	0.995236806495264
ENSG00000082805	0.0766418502651808	0.990981281685752	0.189494215923807	0.763667498408504	0.658872222222222	0.8625920450888	89	0.995182679296346
ENSG00000124785	0.0607942681450338	0.97366350850766	0.241233603898869	0.823569393410043	0.682761111111111	0.861809497101957	90	0.995128552097429
ENSG00000112699	0.0526917361104528	0.964809299021361	0.240211402976906	0.835155401432028	0.70655	0.860764773919738	91	0.995074424898512
ENSG00000168658	0.137170421577235	0.942874869944879	0.173455707097458	0.88688478235901	0.548388888888889	0.860725568380748	92	0.995020297699594
ENSG00000171823	0.0746778645990944	0.988835095722969	0.273431905110677	0.781849727851669	0.643988888888889	0.860557728924113	93	0.994966170500677
ENSG00000145982	0.0573526189929258	0.969902575204213	0.222047289680032	0.835563912283501	0.6907	0.859947039548652	94	0.994912043301759
ENSG00000170549	0.0500389526134087	0.961910414980622	0.289792218051114	0.803605583618661	0.72255	0.859932612366548	95	0.994857916102842
ENSG00000075336	0.0608502168722873	0.973724647636698	0.246762151303499	0.793786415374706	0.691933333333334	0.859102353272141	96	0.994803788903924
ENSG00000130023	0.0354739749456987	0.945994234349337	0.517939814814815	0.874039159823675	0.711255555555556	0.858179964349975	97	0.994749661705007
ENSG00000071073	0.0925875090425595	0.991593769840194	0.126245374375201	0.857669506492839	0.5857	0.857495593032317	98	0.994695534506089
ENSG00000112679	0.0447668479625711	0.956149213566919	0.301944004015976	0.832764330006803	0.7232	0.856290465255133	99	0.994641407307172
ENSG00000169062	0.0445356039984765	0.955896516941741	0.305468031939338	0.841230916456226	0.718883333333334	0.855499886475444	100	0.994587280108254
ENSG00000239002	0.0886961809816542	0.995846099073095	0.222173902723524	0.768677238380331	0.611166666666667	0.855189935937138	101	0.994533152909337
ENSG00000130943	0.0563596683044928	0.968817507799674	0.264120057571766	0.83146614115761	0.684038888888889	0.854480520954196	102	0.99447902571042
ENSG00000010610	0.0806808225024289	0.995394952146456	0.239668896323756	0.758858517695958	0.629516666666667	0.854307089385372	103	0.994424898511502
ENSG00000112739	0.0579066682228153	0.970508023960999	0.224373272487095	0.824945554884575	0.686338888888889	0.854112721480811	104	0.994370771312585
ENSG00000182552	0.0844345854598853	0.999496954266951	0.170839372572008	0.71650967568653	0.643472222222222	0.853773819079566	105	0.994316644113667
ENSG00000213066	0.0412332898883043	0.952287844887594	0.257447708484738	0.815588920056206	0.745427777777778	0.852187744253094	106	0.99426251691475
ENSG00000137265	0.0505206959791758	0.962436850008702	0.306297050727593	0.848018385235739	0.6887	0.85126190940329	107	0.994208389715832
ENSG00000115514	0.104354554999592	0.97873508696257	0.137057759191679	0.867316982217101	0.566761111111111	0.850998050178194	108	0.994154262516915
ENSG00000129187	0.076139400443318	0.99043221924945	0.180685022825836	0.743132773398241	0.657138888888889	0.850452016483948	109	0.994100135317997
ENSG00000118972	0.0683606506470898	0.981931829501732	0.228765031565791	0.743835905637445	0.678561111111111	0.850136446979633	110	0.99404600811908
ENSG00000180287	0.0810667948681159	0.99581673143312	0.230633269185605	0.763882815544624	0.621966666666667	0.849837467297044	111	0.993991880920162
ENSG00000187773	0.0469368506081949	0.958520528845671	0.259871419270833	0.790745235250195	0.732294444444445	0.849809322606731	112	0.993937753721245
ENSG00000124588	0.0586939862681149	0.971368382041125	0.246459197998047	0.867085179620472	0.656572222222223	0.849770750926057	113	0.993883626522327
ENSG00000164151	0.0582921948728004	0.97092931618261	0.285862012841236	0.761780428478414	0.699211111111111	0.849548152136647	114	0.99382949932341
ENSG00000111224	0.0663207913781419	0.979702731089933	0.238407392180368	0.762582249680392	0.675688888888889	0.849501397480204	115	0.993775372124493
ENSG00000178184	0.0400105052182471	0.950951621645389	0.328028139860734	0.830527038799118	0.729477777777778	0.848736078936942	116	0.993721244925575
ENSG00000124782	0.0664318350431545	0.979824076351878	0.248339484719669	0.806433417823286	0.651794444444445	0.847273839348285	117	0.993667117726658
ENSG00000137275	0.0564025139115897	0.968864328223115	0.255222792036078	0.827419953065167	0.677461111111111	0.846257329074468	118	0.99361299052774
ENSG00000139044	0.0728420153004336	0.986828933426265	0.205376513799032	0.764568217203918	0.650338888888889	0.845223122392844	119	0.993558863328823
ENSG00000111206	0.0572755928945027	0.969818403341832	0.221460213821925	0.741700845138773	0.7147	0.844151462546438	120	0.993504736129905
ENSG00000145545	0.0553833699034238	0.967750637526615	0.287752927004636	0.768438098630393	0.700494444444445	0.844108102667524	121	0.993450608930988
ENSG00000144218	0.14515434697647	0.9341502703128	0.154256924715909	0.844021084910468	0.546666666666667	0.843643080067396	122	0.99339648173207
ENSG00000198176	0.0421844435335562	0.9533272377086	0.348019267237464	0.855567925731279	0.701516666666667	0.843553192133936	123	0.993342354533153
ENSG00000198721	0.0511897645120257	0.963167988488039	0.229639452557231	0.827473069182902	0.697066666666667	0.843434548397724	124	0.993288227334235
ENSG00000072832	0.0852139296227248	0.999651401277927	0.165285997612532	0.68188665949134	0.645522222222223	0.843094898285598	125	0.993234100135318
ENSG00000168502	0.0861124398577422	0.998669535632413	0.158732977780429	0.797107145705147	0.594666666666667	0.843082427270813	126	0.993179972936401
ENSG00000129219	0.0910658487798141	0.993256595568722	0.242081515760307	0.806220770302798	0.575244444444445	0.841911584451958	127	0.993125845737483
ENSG00000060069	0.0416636043852426	0.952758079955425	0.337029425652473	0.826936979140389	0.715661111111111	0.841752609654212	128	0.993071718538566
ENSG00000108556	0.0892529308704858	0.995237699115384	0.204469233383367	0.838189128260718	0.566755555555556	0.841589734578911	129	0.993017591339648
ENSG00000111203	0.0568807833356903	0.969386967029578	0.226559638977051	0.800957517544951	0.686066666666667	0.841554821987829	130	0.992963464140731
ENSG00000111218	0.0601793169457179	0.97299150786399	0.232283841008725	0.734959503031422	0.702327777777778	0.841449332949557	131	0.992909336941813
ENSG00000141503	0.0833724594032984	0.99833629404793	0.231733528964491	0.808171767157216	0.583666666666667	0.841253429635312	132	0.992855209742896
ENSG00000168566	0.0651911419748293	0.978468283337019	0.237776043771327	0.876747816475487	0.6196	0.841240658844749	133	0.992801082543978
ENSG00000013288	0.0789098917165668	0.993459730897489	0.170132005071066	0.821433554122168	0.602516666666667	0.840932113442091	134	0.992746955345061
ENSG00000112539	0.0646338144642897	0.977859252171239	0.363425925925926	0.84370592415512	0.618127777777778	0.840619449709812	135	0.992692828146143
ENSG00000040933	0.0867492634112795	0.997973633521226	0.138104179854034	0.844541078393098	0.573122222222222	0.840485218789566	136	0.992638700947226
ENSG00000077942	0.050581181744458	0.962502947079896	0.329659598214286	0.776669058721497	0.704311111111112	0.840238743294516	137	0.992584573748309
ENSG00000158411	0.0882950913873603	0.996284398024027	0.135415351519021	0.859970514817352	0.565522222222222	0.840172783849789	138	0.992530446549391
ENSG00000185420	0.101640723954231	0.981700681974535	0.1691549524017	0.797602277895549	0.582072222222223	0.840078524464473	139	0.992476319350474
ENSG00000170485	0.129131908240805	0.951659121674509	0.17645053205819	0.853079175829888	0.543105555555556	0.840056291049466	140	0.992422192151556
ENSG00000198719	0.0282594642295821	0.93811042852802	0.340885411368476	0.826441455176559	0.762705555555556	0.839768801824126	141	0.992368064952639
ENSG00000139192	0.0730288587190228	0.987033110436891	0.233755669942716	0.670745809103818	0.6812	0.839767970274939	142	0.992313937753721
ENSG00000162843	0.0892905714546677	0.995196566588403	0.190122411492166	0.799737529179784	0.583744444444445	0.839744328287469	143	0.992259810554804
ENSG00000176194	0.108232435896717	0.974497452396052	0.132107885578011	0.796843612857114	0.583994444444445	0.839713940379937	144	0.992205683355886
ENSG00000171792	0.0707185370644132	0.984508458658491	0.319501768867925	0.752316196229097	0.640205555555556	0.838684647674417	145	0.992151556156969
ENSG00000026297	0.0488679713530131	0.960630800985908	0.275632111922554	0.769370287249606	0.718705555555556	0.837854530929892	146	0.992097428958051
ENSG00000110799	0.0736977083720533	0.987764009730778	0.230686860926011	0.688052758300509	0.669172222222223	0.837795748424443	147	0.992043301759134
ENSG00000124535	0.0519720369127349	0.964022832835666	0.224345989441604	0.819728458820917	0.691688888888889	0.837639400741254	148	0.991989174560216
ENSG00000124783	0.0659131120746833	0.979257231097999	0.211897592866019	0.785846546979873	0.656705555555556	0.837483112278379	149	0.991935047361299
ENSG00000198818	0.046286966780752	0.957810354850013	0.309902819958362	0.783805892533247	0.716555555555556	0.837424311651493	150	0.991880920162382
ENSG00000145494	0.0331752637230453	0.943482270110627	0.324913109673394	0.788641394120703	0.759855555555556	0.836544395647332	151	0.991826792963464
ENSG00000185127	0.0340621460871057	0.944451429159622	0.371354213980741	0.855814409624623	0.719138888888889	0.835651708306582	152	0.991772665764547
ENSG00000215021	0.0578735309128493	0.97047181248007	0.156204873865301	0.73847452726237	0.713	0.835434464338531	153	0.991718538565629
ENSG00000075568	0.0828590363389057	0.997775240373866	0.149259429507785	0.823946904206085	0.581661111111111	0.833960412100028	154	0.991664411366712
ENSG00000138964	0.0605211242854292	0.97336502490494	0.284672715928819	0.790969829807299	0.659922222222222	0.833735637068934	155	0.991610284167794
ENSG00000174358	0.0318313465968743	0.942013676871309	0.396168675915948	0.75986594306054	0.762777777777778	0.832263684727831	156	0.991556156968877
ENSG00000122490	0.0320173898913476	0.942216979529756	0.373436821831597	0.842032767307194	0.728272222222223	0.831925619727621	157	0.991502029769959
ENSG00000186222	0.0733056283234171	0.987335556147231	0.196810667542205	0.882055799304715	0.581566666666667	0.831392290075394	158	0.991447902571042
ENSG00000110811	0.0803161198409961	0.994996415769092	0.220700263977051	0.765555369428865	0.602927777777778	0.830320359402848	159	0.991393775372124
ENSG00000218336	0.0662746317199479	0.979652289168603	0.205736222474471	0.765123331029502	0.656244444444445	0.829477316372975	160	0.991339648173207
ENSG00000154856	0.0683002482409531	0.981865823522968	0.15382330758231	0.818319998449775	0.632066666666667	0.829280889229932	161	0.99128552097429
ENSG00000130177	0.0375886359455014	0.948305073899844	0.348219807942708	0.803535713888184	0.72515	0.829182952699331	162	0.991231393775372
ENSG00000153046	0.0541696337515659	0.966424302239846	0.225170530121902	0.810756238073357	0.677188888888889	0.828739445928064	163	0.991177266576455
ENSG00000152969	0.0825047128366071	0.997388046037344	0.1783936049912	0.661509166280223	0.644655555555556	0.828218661092642	164	0.991123139377537
ENSG00000141665	0.056535251552028	0.969009380025458	0.196583457615065	0.758831707289486	0.694755555555556	0.828051459850506	165	0.99106901217862
ENSG00000173482	0.0794458721709034	0.994045434626028	0.149242815764054	0.774988326122011	0.608233333333334	0.827113377413614	166	0.991014884979702
ENSG00000129221	0.0972751426648863	0.986471261233013	0.204290676116943	0.75798972787199	0.581927777777778	0.827059327186399	167	0.990960757780785
ENSG00000249915	0.060321761819682	0.973147167446568	0.331472850981213	0.846230792000447	0.621811111111111	0.827043963030702	168	0.990906630581867
ENSG00000130396	0.0369130782845132	0.947566844291503	0.313860261038448	0.797762080677187	0.73155	0.826167518098393	169	0.99085250338295
ENSG00000112799	0.0671792658951801	0.980640846876463	0.259981749487705	0.788140069590547	0.630227777777778	0.825270540751114	170	0.990798376184032
ENSG00000127863	0.0867661979888717	0.99795512791126	0.200216308716805	0.770528594765619	0.57965	0.825050987237265	171	0.990744248985115
ENSG00000134278	0.180855608726835	0.895136978034067	0.140835848721591	0.846155709105175	0.5087	0.824758243957781	172	0.990690121786198
ENSG00000186009	0.0371181181775893	0.947790905876029	0.402188387784091	0.857026576282436	0.690222222222223	0.824569129614666	173	0.99063599458728
ENSG00000197769	0.100538669099524	0.982904975213651	0.214108219853154	0.746381561609682	0.580522222222222	0.82389846157002	174	0.990581867388363
ENSG00000186951	0.0478725000673267	0.959542979146581	0.262575867355511	0.771212294491329	0.706922222222223	0.823541011483936	175	0.990527740189445
ENSG00000184497	0.0520614467590934	0.964120537294768	0.35274766366693	0.795248188055884	0.668044444444445	0.823480864257498	176	0.990473612990528
ENSG00000060237	0.0635436309432133	0.976667931577513	0.201187981499566	0.732799124828321	0.673633333333334	0.822734802820481	177	0.99041948579161
ENSG00000185896	0.0374907387396674	0.94819809470311	0.315100775824653	0.810823363875024	0.719244444444445	0.822539810384793	178	0.990365358592693
ENSG00000101745	0.0724068030795777	0.986353346269311	0.133712891609438	0.775273471043156	0.630961111111111	0.822435234327888	179	0.990311231393775
ENSG00000112494	0.0394086875317981	0.950293972919578	0.263923914292279	0.822639655631696	0.713561111111112	0.822139891249444	180	0.990257104194858
ENSG00000180190	0.0629533220309635	0.976022859302774	0.285926818847656	0.838043933937702	0.616344444444445	0.822069425106532	181	0.990202976995941
ENSG00000113504	0.0241359203501165	0.93360434065587	0.398161813114466	0.793302130316949	0.764338888888889	0.822037656699508	182	0.990148849797023
ENSG00000138944	0.0616912537668315	0.97464370810054	0.267659166124132	0.774416347697737	0.65135	0.821581708436223	183	0.990094722598106
ENSG00000170500	0.0766621155605819	0.991003427006501	0.136311761264143	0.854481132841514	0.57855	0.821561605545493	184	0.990040595399188
ENSG00000111639	0.0819607098406775	0.996793575510529	0.201079952015596	0.77797837196696	0.583833333333334	0.82144976477844	185	0.989986468200271
ENSG00000185652	0.0597121900042443	0.972481045235907	0.230991008669831	0.738849823005954	0.678922222222222	0.820956838862986	186	0.989932341001353
ENSG00000102524	0.0615489387437032	0.974488190415149	0.217697397867839	0.709774513991818	0.686905555555556	0.820938612102805	187	0.989878213802436
ENSG00000181404	0.0768019038883114	0.991156183593229	0.205380545722114	0.757031737513784	0.610927777777778	0.820804608503026	188	0.989824086603518
ENSG00000158417	0.116876074095013	0.965051937956263	0.167043235085227	0.8628307463834	0.523472222222222	0.820511751792346	189	0.989769959404601
ENSG00000182853	0.0736401802349447	0.98770114466895	0.210842044874169	0.822622932047154	0.591927777777778	0.82016979177858	190	0.989715832205683
ENSG00000176945	0.715504135496245	0.310888740896178	0.251893939393939	0.503077374579537	0.383233333333333	0.819665568587698	191	0.989661705006766
ENSG00000101639	0.084084260855002	0.9991141298083	0.17149711790539	0.791335974395692	0.571961111111111	0.819549641421956	192	0.989607577807848
ENSG00000128791	0.0691710551324784	0.982817415766821	0.144466851347236	0.784853041319563	0.632416666666667	0.818298732373893	193	0.989553450608931
ENSG00000188064	0.0463639349924984	0.957894463455531	0.281999860491071	0.763986743881653	0.706827777777778	0.818163242642591	194	0.989499323410014
ENSG00000027001	0.0834769646712859	0.998450494341275	0.199683064999788	0.77739518061509	0.574816666666667	0.818099395343984	195	0.989445196211096
ENSG00000163162	0.156610746738544	0.921631052490611	0.155425489994518	0.836475075197231	0.514594444444445	0.817778908060886	196	0.989391069012179
ENSG00000139835	0.0353832659441635	0.945895110211542	0.31161636181092	0.812725144036567	0.720577777777778	0.817229353948201	197	0.989336941813261
ENSG00000073578	0.0488380378905993	0.960598090575665	0.327895175709444	0.819800061969695	0.6651	0.817036982488592	198	0.989282814614344
ENSG00000130024	0.025916471206077	0.935550074435434	0.366060026399382	0.799273464840857	0.752772222222223	0.816134649939956	199	0.989228687415426
ENSG00000206418	0.0742682363174439	0.9883874659448	0.169554280710744	0.760142131990696	0.617383333333334	0.815118256089523	200	0.989174560216509
ENSG00000072840	0.0877585828440076	0.996870678832762	0.163785306145163	0.711467447536049	0.599133333333334	0.815115777325362	201	0.989120433017591
ENSG00000054277	0.0803406758588854	0.995023249865596	0.194518947601318	0.847473396728867	0.552277777777778	0.81491924179063	202	0.989066305818674
ENSG00000151835	0.0928363565381391	0.991321836591846	0.149150231833099	0.774338005944344	0.569516666666667	0.814060676524916	203	0.989012178619756
ENSG00000124787	0.0491249845520349	0.960911657475604	0.228537980900254	0.810460562433884	0.678244444444445	0.813715419951014	204	0.988958051420839
ENSG00000204634	0.0729835791449145	0.986983630245651	0.155219434381841	0.844201740522312	0.585	0.813642280385559	205	0.988903924221922
ENSG00000151065	0.0671468883139449	0.98060546560482	0.253517497669567	0.769971507936421	0.624833333333334	0.812662347375682	206	0.988849797023004
ENSG00000166377	0.0380017322578138	0.948756493440257	0.277016872829861	0.789982314666984	0.719733333333334	0.811922813197458	207	0.988795669824087
ENSG00000111181	0.0635586875148759	0.976684384957651	0.205692762487075	0.783905895277185	0.637711111111111	0.811896928925994	208	0.988741542625169
ENSG00000151067	0.0670715741441565	0.980523164487867	0.221202460202304	0.780507744849858	0.624033333333334	0.81188326563696	209	0.988687415426252
ENSG00000142484	0.0793995982558315	0.99399486784813	0.227637858330449	0.77467985709243	0.579961111111111	0.81178724202086	210	0.988633288227334
ENSG00000173040	0.0879707023084554	0.996638880900174	0.162568580536615	0.707577715945363	0.596738888888889	0.811470546925381	211	0.988579161028417
ENSG00000130638	0.0491155031659361	0.960901296494817	0.268657518469769	0.744885932701888	0.698955555555556	0.811166469038655	212	0.988525033829499
ENSG00000164366	0.0365219048013446	0.947139381376123	0.367164958607067	0.790157934572116	0.71155	0.8110521727316	213	0.988470906630582
ENSG00000206043	0.0534677779227572	0.965657334764626	0.34312996031746	0.717273003571945	0.684522222222222	0.810977054375294	214	0.988416779431664
ENSG00000073614	0.0579815201869408	0.970589819993153	0.201718454775603	0.756548757475773	0.669844444444445	0.810798854750324	215	0.988362652232747
ENSG00000170871	0.0572987768278348	0.969843738064553	0.275520844893022	0.789687559782978	0.6472	0.810703782961564	216	0.98830852503383
ENSG00000159788	0.0431243211695441	0.954354308437233	0.427176339285714	0.944392328854658	0.609322222222223	0.810448627271515	217	0.988254397834912
ENSG00000166573	0.0486444644491744	0.96038655919337	0.315302922175481	0.841069547844422	0.650444444444445	0.810384404537409	218	0.988200270635995
ENSG00000174405	0.0552294471029503	0.967582435202417	0.24813232421875	0.751679422040238	0.675133333333334	0.810282733431485	219	0.988146143437077
ENSG00000074660	0.175719067104126	0.900750040144584	0.190313283787217	0.677489815604774	0.562516666666667	0.81009386833954	220	0.98809201623816
ENSG00000071054	0.0801443663935737	0.994808728636603	0.166055872085247	0.841636044490659	0.553283333333333	0.809449274338352	221	0.988037889039242
ENSG00000102683	0.0853000418606169	0.999557300348689	0.153182488615795	0.768967135947826	0.569383333333334	0.80920810279496	222	0.987983761840325
ENSG00000125337	0.0409825568729797	0.952013851198542	0.30567821557971	0.806247175263345	0.694027777777778	0.808951477550091	223	0.987929634641407
ENSG00000141391	0.0880351840020109	0.996568417195701	0.144796192646027	0.786620839086143	0.560788888888889	0.808698017869898	224	0.98787550744249
ENSG00000112531	0.0597119635243978	0.97248079774537	0.219640980596128	0.72352736882074	0.672777777777778	0.808309403555787	225	0.987821380243572
ENSG00000147316	0.0713345170995855	0.985181583583825	0.259495821866122	0.795074837659927	0.591916666666667	0.807978489976086	226	0.987767253044655
ENSG00000126895	0.0446678037356542	0.956040980939169	0.329179070212624	0.810529751546462	0.674	0.807916982502223	227	0.987713125845737
ENSG00000141385	0.0792375030929054	0.993817735005812	0.202750266984452	0.773776584568063	0.579972222222223	0.807906780540223	228	0.98765899864682
ENSG00000101546	0.0316448413406988	0.941809869394655	0.399325284090909	0.866028571762112	0.686977777777778	0.807272236214135	229	0.987604871447903
ENSG00000204442	0.0603181313622237	0.973143200189083	0.235167786315247	0.740449890634202	0.659083333333334	0.806794026055472	230	0.987550744248985
ENSG00000132405	0.0580573593134409	0.970672694767412	0.277242427918969	0.806306697204351	0.631827777777778	0.806429051277738	231	0.987496617050068
ENSG00000188677	0.0620535059268892	0.975039566641836	0.289233814586293	0.744814189181736	0.642544444444445	0.806255009565511	232	0.98744248985115
ENSG00000154889	0.0731471273053428	0.987162350881046	0.157998260410353	0.767762969038386	0.609516666666667	0.806222518613863	233	0.987388362652233
ENSG00000174327	0.089788554651893	0.994652385148567	0.174900770187378	0.790495497708262	0.550927777777778	0.806012792248137	234	0.987334235453315
ENSG00000112541	0.045211820524351	0.956635466538316	0.251798502604167	0.750548833093339	0.706888888888889	0.805643762514892	235	0.987280108254398
ENSG00000112486	0.0392013866619322	0.950067440605895	0.301593051867539	0.798328654175719	0.700466666666667	0.805253640974812	236	0.987225981055481
ENSG00000164458	0.0435757263720376	0.954847590809832	0.318274057039651	0.739657348273737	0.707716666666667	0.804945234572647	237	0.987171853856563
ENSG00000120647	0.0601263013988579	0.972933574028502	0.202513265085744	0.735872615648733	0.66425	0.804933566243907	238	0.987117726657645
ENSG00000008018	0.0256184329073303	0.935224386919386	0.325396973153819	0.853535025806604	0.722361111111112	0.804820323464665	239	0.987063599458728
ENSG00000063438	0.0274041226475634	0.937175736321039	0.39674175216491	0.791395788692601	0.7329	0.804326986891202	240	0.987009472259811
ENSG00000109519	0.0555372225703172	0.967918763210893	0.269201985905679	0.79108781630343	0.646011111111111	0.803776995284906	241	0.986955345060893
ENSG00000141456	0.0790458403017097	0.993608291526078	0.212059507978723	0.837947487868633	0.545211111111111	0.803052003686325	242	0.986901217861976
ENSG00000175826	0.0853482567782085	0.999504612500137	0.189615861869153	0.77363716742029	0.554955555555556	0.802918208016006	243	0.986847090663058
ENSG00000049656	0.0342065988654448	0.944609282921241	0.331206427680121	0.781878168433306	0.719183333333334	0.802667220624725	244	0.986792963464141
ENSG00000143702	0.0885708401785909	0.995983067828389	0.181107824498957	0.740337169764187	0.567966666666667	0.801648512233462	245	0.986738836265223
ENSG00000185989	0.0358308124254532	0.946384175886727	0.363211598115809	0.823179411877227	0.688694444444445	0.801269749102866	246	0.986684709066306
ENSG00000184108	0.148553992619716	0.930435237212528	0.317950581395349	0.715851122821917	0.529827777777778	0.800676207165974	247	0.986630581867388
ENSG00000115590	0.134458276797264	0.945838622255458	0.143537618346133	0.845804044101893	0.502955555555556	0.800584088993212	248	0.986576454668471
ENSG00000134265	0.0636010602740951	0.976730688666793	0.122227163725002	0.802621537991517	0.627366666666667	0.800164507991646	249	0.986522327469553
ENSG00000124279	0.0760096553623854	0.990290437628409	0.261371188693576	0.805878124980941	0.560516666666667	0.800148759107987	250	0.986468200270636
ENSG00000170417	0.0907411122605063	0.993611458117556	0.158260868441674	0.869823607881122	0.5107	0.800141624135297	251	0.986414073071719
ENSG00000060762	0.0507230603903455	0.962657987905031	0.246544303474845	0.736287988692104	0.687216666666667	0.800129396161724	252	0.986359945872801
ENSG00000162852	0.102476193331194	0.980787705530698	0.184555928847369	0.772588915540993	0.543811111111111	0.799366925405926	253	0.986305818673884
ENSG00000115598	0.148744793899743	0.930226735166945	0.176334926060268	0.839819181002294	0.491466666666667	0.798228231673055	254	0.986251691474966
ENSG00000179059	0.164635909765018	0.912861389588344	0.323902027027027	0.758118730475017	0.499577777777778	0.798188199643071	255	0.986197564276049
ENSG00000186340	0.0329450071030201	0.943230652426104	0.345289628584306	0.836843391482842	0.692222222222223	0.798162714781188	256	0.986143437077131
ENSG00000100373	0.0512277274438008	0.963209473267021	0.408671875	0.785094013396023	0.638711111111111	0.79816183588396	257	0.986089309878214
ENSG00000124784	0.0601047514769787	0.972910024905596	0.23522791369208	0.793409844886007	0.625994444444445	0.797861155597351	258	0.986035182679296
ENSG00000174282	0.0852568866504578	0.999604459097281	0.199869767213479	0.812031816572564	0.530494444444445	0.797729727612033	259	0.985981055480379
ENSG00000164363	0.0236728694668052	0.933098332224659	0.393228815889907	0.693411508169389	0.783127777777778	0.797611356550115	260	0.985926928281461
ENSG00000100347	0.0577631765741628	0.970351220493728	0.256745048191236	0.783913825985244	0.6356	0.797606333430802	261	0.985872801082544
ENSG00000197905	0.0561426216019191	0.968580325525702	0.206303618675055	0.814268096803544	0.6348	0.797326357224571	262	0.985818673883626
ENSG00000130540	0.0623042558001612	0.975313578752759	0.266648512620192	0.779365894496942	0.618311111111111	0.796638796626766	263	0.985764546684709
ENSG00000083457	0.0930725282304869	0.991063755089687	0.289058430989583	0.725919130605257	0.551338888888889	0.796593155258974	264	0.985710419485792
ENSG00000126218	0.0197505256953403	0.928812109932466	0.430347789417614	0.833992742962168	0.728577777777778	0.796503689960382	265	0.985656292286874
ENSG00000155269	0.0867924680974201	0.997926420706732	0.283141121031746	0.819707218278044	0.513138888888889	0.796361470659764	266	0.985602165087957
ENSG00000108523	0.080793156300904	0.995517707228429	0.327769886363636	0.806433875676791	0.5289	0.796339594886026	267	0.985548037889039
ENSG00000166347	0.0504403041184551	0.962349000139947	0.267052938771802	0.725819121941374	0.685455555555556	0.7961246144287	268	0.985493910690122
ENSG00000112584	0.0224095747104124	0.931717840747636	0.363742078288218	0.803519029024944	0.741005555555556	0.795985926797679	269	0.985439783491204
ENSG00000161921	0.0807860973451284	0.995509993408487	0.331473214285714	0.814151530137975	0.524216666666667	0.795683764134559	270	0.985385656292287
ENSG00000100344	0.0605932697708476	0.973443863376502	0.285045030381945	0.778890762979335	0.620988888888889	0.795506702093675	271	0.985331529093369
ENSG00000078246	0.0496786345700847	0.961516669985395	0.214029904069572	0.798344713019935	0.662427777777778	0.795304011298081	272	0.985277401894452
ENSG00000075234	0.0412339305211879	0.952288544952429	0.326085244455645	0.761733608249508	0.693522222222223	0.79456685559311	273	0.985223274695534
ENSG00000173011	0.0518488801122984	0.96388825069442	0.241905297173394	0.781833552434702	0.656933333333334	0.794504512613374	274	0.985169147496617
ENSG00000150403	0.0373632802343913	0.948058811784917	0.367052100170618	0.785326931784259	0.691527777777778	0.794478185469506	275	0.9851150202977
ENSG00000141404	0.0703453001713589	0.984100596322988	0.194582828255587	0.74370497987245	0.611772222222223	0.794290938475418	276	0.985060893098782
ENSG00000139826	0.0618650246191795	0.974833599793993	0.211718705121209	0.74724236366642	0.639116666666667	0.794207295273823	277	0.985006765899865
ENSG00000153162	0.0769842714233587	0.991355469489529	0.211760626898872	0.81841191757358	0.550722222222222	0.793608281702649	278	0.984952638700947
ENSG00000115526	0.0719639981752217	0.985869462050403	0.167165756225586	0.784727292824266	0.589566666666667	0.792757700696852	279	0.98489851150203
ENSG00000182484	0.0782790440242107	0.992770359032222	0.204879203539216	0.755190954413127	0.574066666666667	0.792754944011588	280	0.984844384303112
ENSG00000186976	0.0612967147254202	0.974212567401772	0.366162909836066	0.80846956738897	0.590383333333334	0.792464461299685	281	0.984790257104195
ENSG00000101493	0.0552469802544815	0.967601594916436	0.283440938810023	0.849974158349737	0.605738888888889	0.792368604977841	282	0.984736129905277
ENSG00000101558	0.0688355590537434	0.982450795486855	0.151245095756616	0.80798159760107	0.59245	0.792264645169636	283	0.98468200270636
ENSG00000126231	0.0319810237564181	0.942177239683558	0.306063138521635	0.872573118635777	0.678538888888889	0.792241897362812	284	0.984627875507442
ENSG00000071242	0.045762515564623	0.957237249935015	0.264403618706597	0.721330589348971	0.700644444444445	0.792209607438677	285	0.984573748308525
ENSG00000267195	0.197744504492411	0.876681287829764	0.275910073138298	0.770491216126683	0.477538888888889	0.791830431381854	286	0.984519621109608
ENSG00000111665	0.0858508803378825	0.998955360208248	0.251230527276862	0.690478005541253	0.5702	0.791660380238692	287	0.98446549391069
ENSG00000132507	0.0869347703731745	0.997770916951297	0.219519019126892	0.797198111523686	0.526233333333333	0.791369499513286	288	0.984411366711773
ENSG00000130021	0.0479487946569351	0.959626351637573	0.190777865323153	0.766659293770336	0.681111111111111	0.790886864546845	289	0.984357239512855
ENSG00000215218	0.0560510488939098	0.968480257554791	0.286592856220816	0.775475089386618	0.633744444444445	0.790837935803562	290	0.984303112313938
ENSG00000112530	0.0718640646520444	0.985760257625769	0.303315535835598	0.727765532521466	0.593944444444445	0.790706920386323	291	0.98424898511502
ENSG00000161940	0.0860185827217644	0.998772099959241	0.203524304674817	0.793963864859504	0.529138888888889	0.79031969912057	292	0.984194857916103
ENSG00000066230	0.0298682268554768	0.939868437165642	0.387606187300249	0.788210992754189	0.7103	0.790278257258203	293	0.984140730717185
ENSG00000124275	0.0780813822818936	0.992554360074558	0.296104762865149	0.834423250076432	0.523394444444445	0.78982102912804	294	0.984086603518268
ENSG00000137285	0.0615934114870206	0.974536788925353	0.248880053323413	0.860288361426444	0.579505555555556	0.78979820849905	295	0.98403247631935
ENSG00000183513	0.0924339110219231	0.991761617254507	0.138944989158994	0.796473643343148	0.533322222222222	0.78977173304581	296	0.983978349120433
ENSG00000135951	0.107839008221759	0.974927378626138	0.169507344563802	0.847749506679851	0.498077777777778	0.789133251629281	297	0.983924221921515
ENSG00000135953	0.103423600062259	0.979752407227676	0.163709841834174	0.869581748052834	0.491111111111111	0.788983138990594	298	0.983870094722598
ENSG00000100364	0.0439843948006771	0.955294171688768	0.256519272748162	0.721143867528729	0.704072222222223	0.788436974619308	299	0.983815967523681
ENSG00000155189	0.0676290452106359	0.98113235252737	0.325189070268111	0.780334595556656	0.580377777777778	0.788289498700838	300	0.983761840324763
ENSG00000104714	0.043060006974517	0.954284027770241	0.327007293701172	0.814304063459471	0.655544444444445	0.787903211906511	301	0.983707713125846
ENSG00000111241	0.0629555417567741	0.97602528495407	0.21245108710395	0.681109382536116	0.65695	0.787704150363252	302	0.983653585926928
ENSG00000204628	0.0737992704926151	0.987874993838892	0.265170696169831	0.736079114079329	0.58455	0.787362773444444	303	0.983599458728011
ENSG00000102606	0.050253601643349	0.962144977148228	0.257980968641198	0.715357935907876	0.681633333333334	0.787052874646432	304	0.983545331529093
ENSG00000169020	0.0410508855906815	0.952088518818229	0.369004271751226	0.799934346561875	0.662422222222222	0.786945769902046	305	0.983491204330176
ENSG00000168461	0.0681010041525862	0.981648095423927	0.152034494611952	0.733469634700766	0.621983333333334	0.786818196349987	306	0.983437077131259
ENSG00000011105	0.0474940984078144	0.959129472905694	0.243247118863193	0.735201539922948	0.684711111111111	0.786739926072784	307	0.983382949932341
ENSG00000158435	0.0702445479555178	0.98399049725501	0.155534202402288	0.810534763373911	0.578366666666667	0.786070084730108	308	0.983328822733424
ENSG00000154864	0.0578786579248705	0.970477415128511	0.157942845271184	0.797953218993701	0.629188888888889	0.785856731217576	309	0.983274695534506
ENSG00000184465	0.03137423372246	0.941514157322151	0.341948322866155	0.823152916305047	0.690205555555556	0.78565070059502	310	0.983220568335589
ENSG00000170561	0.0421115511865026	0.953247583088537	0.284111466518668	0.770500676082997	0.68175	0.785463997103892	311	0.983166441136671
ENSG00000126226	0.0219886052935421	0.931257817709358	0.363184729287791	0.820573908845132	0.722244444444445	0.784862501978321	312	0.983112313937754
ENSG00000057593	0.0237529111794145	0.933185799461821	0.3421630859375	0.82776322390396	0.714933333333334	0.784420492727807	313	0.983058186738836
ENSG00000140955	0.0713646661026583	0.985214529530583	0.254829612938133	0.685818030769935	0.613922222222223	0.784341601929312	314	0.983004059539919
ENSG00000197971	0.0552858972685195	0.967644122288546	0.231928144182478	0.827185650109315	0.613555555555556	0.784217054710242	315	0.982949932341001
ENSG00000128408	0.0462734087394345	0.957795539019908	0.267659967595881	0.722185008432823	0.688238888888889	0.783799790971554	316	0.982895805142084
ENSG00000174371	0.0747085590476277	0.988868637716536	0.200200667748084	0.735601275309275	0.586005555555556	0.783488249356882	317	0.982841677943166
ENSG00000180251	0.149008877737303	0.929938152090727	0.173241330866228	0.840615070622992	0.474216666666667	0.783282031182102	318	0.982787550744249
ENSG00000111186	0.0607644801358754	0.97363095704447	0.230798721313477	0.772661177571504	0.616433333333334	0.783107955939523	319	0.982733423545332
ENSG00000153187	0.0642101870298657	0.977396324529296	0.229218493451129	0.755318399935293	0.610794444444445	0.782392976727759	320	0.982679296346414
ENSG00000006757	0.0571090931494326	0.969636457301264	0.308057598039216	0.749538926176311	0.628411111111111	0.782173329768173	321	0.982625169147497
ENSG00000239264	0.078949090697033	0.993502566394247	0.257383927055027	0.816835829585941	0.524461111111111	0.782036217040229	322	0.982571041948579
ENSG00000133398	0.0552026530664387	0.967553155464769	0.257105815841491	0.744350501965469	0.644322222222223	0.781675061596814	323	0.982516914749662
ENSG00000047621	0.0548869097985799	0.967208120477486	0.224131376846977	0.704603750316987	0.667622222222223	0.781520976998217	324	0.982462787550744
ENSG00000111678	0.0779791538069555	0.992442647793915	0.248366937404726	0.784805337411497	0.542416666666667	0.78102539728941	325	0.982408660351827
ENSG00000130038	0.0569436793748451	0.969455697977405	0.211468761617487	0.716575075879852	0.65575	0.780921741016077	326	0.982354533152909
ENSG00000179046	0.131855182870416	0.948683206990508	0.333470394736842	0.689091049923877	0.524838888888889	0.780892840495162	327	0.982300405953992
ENSG00000206190	0.0662765242883882	0.979654357311915	0.201407961792998	0.80625694410063	0.582583333333334	0.780872392481891	328	0.982246278755074
ENSG00000111640	0.078000165202117	0.992465608430611	0.176779755045859	0.693080993618279	0.59285	0.780730074898325	329	0.982192151556157
ENSG00000132522	0.0794989398318961	0.994103425410312	0.211715602874756	0.799117994518031	0.534544444444444	0.780170218358779	330	0.98213802435724
ENSG00000102678	0.0908624274702074	0.993478888412681	0.205861944901316	0.772181063129437	0.523977777777778	0.779709813202869	331	0.982083897158322
ENSG00000077935	0.050368985341981	0.962271065071686	0.26163088620364	0.723463002170194	0.668211111111111	0.779340970738023	332	0.982029769959405
ENSG00000047617	0.0710567988637904	0.9848781012369	0.228713046298938	0.72887955534288	0.593722222222222	0.779297845269981	333	0.981975642760487
ENSG00000180104	0.0214633691219987	0.930683855018093	0.447348854758523	0.765975263420487	0.729455555555556	0.778513890835396	334	0.98192151556157
ENSG00000091879	0.0675610643019357	0.981058064983164	0.238016878620962	0.779162681179235	0.581855555555556	0.77832739152611	335	0.981867388362652
ENSG00000111669	0.0700339544154837	0.98376036680789	0.193870062115549	0.706523168598827	0.611094444444445	0.778221734053101	336	0.981813261163735
ENSG00000176014	0.125364530123009	0.955776002043102	0.172494797479539	0.756368307559381	0.517155555555556	0.778020800947508	337	0.981759133964817
ENSG00000087274	0.0415672410347991	0.952652776910897	0.298477504564368	0.825954474183197	0.647738888888889	0.777365289807154	338	0.9817050067659
ENSG00000072818	0.0846851196998311	0.999770730740096	0.196650705219787	0.75884641825837	0.532111111111111	0.777331469894634	339	0.981650879566982
ENSG00000126217	0.0346466658244404	0.94509017519372	0.319438849555121	0.760709378513725	0.699422222222223	0.777291102245682	340	0.981596752368065
ENSG00000160191	0.0400184807471943	0.950960337069624	0.231520319559488	0.772247627426138	0.685994444444445	0.776713002263079	341	0.981542625169148
ENSG00000112562	0.0323054619401438	0.942531776220013	0.303205888349931	0.781809186633161	0.700133333333334	0.776572264513716	342	0.98148849797023
ENSG00000172146	0.114160914434545	0.96801898483987	0.344669117647059	0.788998681654495	0.482072222222222	0.77637154644878	343	0.981434370771313
ENSG00000144214	0.0817728339554636	0.996588270250641	0.163753437090524	0.842427880785183	0.509016666666667	0.77625214056212	344	0.981380243572395
ENSG00000166049	0.0677250263461469	0.981237237898624	0.240685504415761	0.842274127253894	0.550194444444445	0.776095280955786	345	0.981326116373478
ENSG00000145916	0.0704868084883262	0.984255232463534	0.225109335816937	0.733923321507047	0.590383333333334	0.776077272500103	346	0.98127198917456
ENSG00000181031	0.185372549536074	0.890200997529267	0.270295516304348	0.702786497005698	0.495922222222222	0.775751179519526	347	0.981217861975643
ENSG00000187498	0.0480003280218533	0.959682665788084	0.185194057888455	0.720170398804245	0.684933333333334	0.775702471127517	348	0.981163734776725
ENSG00000284027	0.104617677231304	0.978447554701032	0.3515625	0.840972690095814	0.461561111111111	0.775517048529054	349	0.981109607577808
ENSG00000160181	0.048577237304797	0.96031309534072	0.344796316964286	0.785651662323575	0.630822222222223	0.77524458398766	350	0.98105548037889
ENSG00000181222	0.0822420537945607	0.997101019935896	0.216979932785034	0.774566210917383	0.528188888888889	0.774611207308629	351	0.981001353179973
ENSG00000175874	0.0952004354977052	0.988738440406455	0.124626517295837	0.861155470059914	0.487716666666667	0.774597552337106	352	0.980947225981055
ENSG00000056487	0.0462131055637969	0.957729641477324	0.313665216619318	0.711911233450668	0.676011111111111	0.774584187851759	353	0.980893098782138
ENSG00000134884	0.0595161110301563	0.972266775880967	0.225289334072156	0.766163801596185	0.614033333333333	0.773821659293308	354	0.980838971583221
ENSG00000040633	0.0869763638273292	0.997725464843885	0.206797191074916	0.770564924433569	0.519588888888889	0.773761300548269	355	0.980784844384303
ENSG00000121741	0.0700627342070481	0.983791816520448	0.210255488105442	0.760271328491433	0.5796	0.773739007707162	356	0.980730717185386
ENSG00000087008	0.0541348422048649	0.966386283057505	0.293217858602834	0.803179275281755	0.607733333333334	0.773595704595056	357	0.980676589986468
ENSG00000137267	0.064692632887383	0.977923527219767	0.241904994419643	0.90797681669165	0.528688888888889	0.773228109431975	358	0.980622462787551
ENSG00000111262	0.0573683218910648	0.969919734870977	0.205330272297283	0.711497947645561	0.648327777777778	0.773129109524132	359	0.980568335588633
ENSG00000115604	0.102630605672946	0.98061896825014	0.164721947211724	0.850392872671815	0.481494444444445	0.772991080155255	360	0.980514208389716
ENSG00000165475	0.0718670034337165	0.985763469040231	0.189832583717678	0.774388081778051	0.56835	0.772756934881083	361	0.980460081190799
ENSG00000215041	0.0808849917749894	0.995618062342405	0.202909345750685	0.766800187332526	0.536483333333333	0.772738471792786	362	0.980405953991881
ENSG00000185674	0.0846571772796937	0.999740196082486	0.159710142347548	0.786899768953699	0.519227777777778	0.772424301312238	363	0.980351826792963
ENSG00000182256	0.0662079202521384	0.979579388832189	0.164400457025884	0.794819597974898	0.582972222222223	0.772073585950759	364	0.980297699594046
ENSG00000125266	0.0626424908519262	0.975683192102161	0.232967745873236	0.750261344665458	0.606288888888889	0.771929928614856	365	0.980243572395129
ENSG00000186297	0.0631090136253081	0.976192994513064	0.152416432157476	0.803384882721607	0.592005555555556	0.77181147929871	366	0.980189445196211
ENSG00000115616	0.0993380668403867	0.984216958167469	0.153181158086305	0.850040459032993	0.482933333333333	0.771330244370553	367	0.980135317997293
ENSG00000182896	0.0905432038569819	0.993827726619356	0.338610197368421	0.840144600199318	0.464366666666667	0.770186220795737	368	0.980081190798376
ENSG00000171840	0.0602712135140694	0.973091929739989	0.202369512513626	0.770200671700392	0.608105555555556	0.769883308861473	369	0.980027063599459
ENSG00000150456	0.0665028838274244	0.979901716380573	0.196082461011279	0.781701740724981	0.580722222222222	0.769833247164314	370	0.979972936400541
ENSG00000153789	0.0543299840565154	0.966599528352517	0.28690769361413	0.692103353413228	0.652911111111111	0.769721659260004	371	0.979918809201624
ENSG00000161929	0.0818481914768551	0.996670618740955	0.351753048780488	0.729835368793914	0.524816666666667	0.769447330982399	372	0.979864682002706
ENSG00000133313	0.058378528569344	0.97102365911537	0.26281843514278	0.780206463210569	0.601683333333333	0.769416736308732	373	0.979810554803789
ENSG00000032742	0.0682007687234956	0.981757115222475	0.217404596267208	0.768608921432225	0.576583333333334	0.769219669217707	374	0.979756427604871
ENSG00000127415	0.0249544131666457	0.934498765612124	0.347516657231928	0.76992641569091	0.717844444444445	0.769079654857829	375	0.979702300405954
ENSG00000188981	0.0407206533857263	0.951727650745223	0.290092976888021	0.819371185763055	0.644472222222223	0.76823696416142	376	0.979648173207037
ENSG00000256463	0.0489431310043364	0.960712933249612	0.339778690547734	0.811388798585835	0.610588888888889	0.768193829331559	377	0.979594046008119
ENSG00000167741	0.0874741591248157	0.997181488735377	0.252446193321078	0.727367276521752	0.525216666666667	0.767676218882051	378	0.979539918809202
ENSG00000091640	0.0797736160822071	0.994403583564675	0.230065727233887	0.740839662412829	0.542455555555556	0.76759684433857	379	0.979485791610284
ENSG00000145911	0.0751994199858872	0.989405036160559	0.208079914470295	0.702685742965351	0.576616666666667	0.765124851438251	380	0.979431664411367
ENSG00000126216	0.040356641083077	0.9513298687717	0.331298134543679	0.787112306229092	0.650605555555556	0.764906798978029	381	0.979377537212449
ENSG00000241945	0.0335479208523508	0.943889498897301	0.33054937318314	0.794352977769195	0.672666666666667	0.76487586461379	382	0.979323410013532
ENSG00000155275	0.0482861444436838	0.959994997595316	0.245283300226385	0.763262418023092	0.643777777777778	0.764828571048822	383	0.979269282814614
ENSG00000109625	0.0501934113795891	0.962079202992434	0.258741212927777	0.765858263813322	0.633588888888889	0.764750359606285	384	0.979215155615697
ENSG00000182240	0.0515407737416389	0.963551561084525	0.258300611707899	0.607571084280564	0.699161111111111	0.76474428535744	385	0.979161028416779
ENSG00000166159	0.0450689855335755	0.956479380647523	0.303001813991096	0.740327508204229	0.657744444444445	0.764734838167205	386	0.979106901217862
ENSG00000179397	0.0919814968796469	0.992256002166925	0.293347417091837	0.640411420173759	0.552644444444445	0.764695208774781	387	0.979052774018944
ENSG00000115607	0.0962226817391873	0.987621359680327	0.153537232198833	0.844070033297417	0.479205555555556	0.764522367238301	388	0.978998646820027
ENSG00000011201	0.0674077624953528	0.980890541262885	0.181934402649661	0.708359737242343	0.605677777777778	0.764326141820057	389	0.97894451962111
ENSG00000217442	0.00793275699407796	0.915897998726856	0.545280612244898	0.894040429107961	0.69245	0.764260885006797	390	0.978890392422192
ENSG00000184786	0.0268274164021348	0.936545528641848	0.470424107142857	0.811204837642887	0.669694444444445	0.764153787513297	391	0.978836265223275
ENSG00000167842	0.0717896314983773	0.985678919257407	0.155853611699651	0.677097338576322	0.606466666666667	0.763849732631352	392	0.978782138024357
ENSG00000164488	0.0302345725104747	0.94026876895821	0.283673022166792	0.805087144763898	0.684338888888889	0.762823790153524	393	0.97872801082544
ENSG00000115446	0.0659869421814814	0.979337910474421	0.183275501379806	0.827286019589516	0.555966666666667	0.762752218800742	394	0.978673883626522
ENSG00000109758	0.0398786942393242	0.950807582471585	0.262837026311063	0.860422937107658	0.626511111111111	0.762503683159693	395	0.978619756427605
ENSG00000185049	0.0422354475151157	0.953382973364496	0.259543143378364	0.771091662751875	0.657966666666667	0.762445003130748	396	0.978565629228687
ENSG00000101680	0.0757487860270355	0.990005367265974	0.167276360006893	0.768542906737943	0.547666666666667	0.762278574775673	397	0.97851150202977
ENSG00000170113	0.0514795132835484	0.963484617451739	0.18629269023518	0.845793759738889	0.60025	0.76207218896471	398	0.978457374830852
ENSG00000185960	0.0548230653263918	0.967138353109843	0.292286942644817	0.801313446470996	0.5928	0.76199927281816	399	0.978403247631935
ENSG00000132953	0.0634319116589204	0.976545848018625	0.208247974354734	0.78182733394899	0.580633333333334	0.761396921909436	400	0.978349120433018
ENSG00000160183	0.0419060511295002	0.953023018650362	0.289055642117275	0.729232950737408	0.672344444444445	0.761256146104231	401	0.9782949932341
ENSG00000240654	0.0850759322200956	0.999802200794205	0.172233756931349	0.797215380994332	0.498511111111111	0.76077530970904	402	0.978240866035183
ENSG00000151353	0.0321398500239541	0.94235080037282	0.383395841751976	0.78703451458004	0.668966666666667	0.760706611071269	403	0.978186738836265
ENSG00000101654	0.0557972102675147	0.968202870145	0.258421458555072	0.768983086132378	0.606672222222222	0.760566785597418	404	0.978132611637348
ENSG00000160131	0.0727660226436922	0.986745890878659	0.19613665412454	0.694283070216292	0.5854	0.76022456412831	405	0.97807848443843
ENSG00000067064	0.0598586823689791	0.972641127797749	0.224501347803808	0.735453584106762	0.610572222222223	0.759934209005436	406	0.978024357239513
ENSG00000113749	0.0810008305890936	0.995744647602709	0.208816282210812	0.647511147124242	0.573422222222223	0.759752967882162	407	0.977970230040595
ENSG00000184012	0.0465892334357304	0.9581406629898	0.293002249180586	0.637124401041373	0.693661111111111	0.759677786812565	408	0.977916102841678
ENSG00000258315	0.0712817721437896	0.98512394544232	0.28752812252769	0.745236559919874	0.554511111111111	0.759414997083035	409	0.97786197564276
ENSG00000177398	0.0448626424330262	0.956253894956072	0.287414918462914	0.748565771421619	0.650605555555556	0.759165549493731	410	0.977807848443843
ENSG00000171587	0.0530380925610321	0.965187787197313	0.271871609157986	0.600743284606593	0.688005555555556	0.75887290387519	411	0.977753721244926
ENSG00000036448	0.0443606188997257	0.955705298355414	0.234537590874566	0.809954301218384	0.631788888888889	0.75854669384478	412	0.977699594046008
ENSG00000162849	0.0870098469672697	0.997688875450097	0.175649779183524	0.775742332854946	0.50395	0.758411832439623	413	0.977645466847091
ENSG00000196526	0.0465817858585097	0.958132524495735	0.209598830576693	0.769606154312265	0.644005555555556	0.757668317481171	414	0.977591339648173
ENSG00000141480	0.0664508098882827	0.979844811506397	0.220305633544922	0.743166887772899	0.580022222222222	0.757080117837015	415	0.977537212449256
ENSG00000176894	0.0576672378605284	0.970246381479857	0.314158400444135	0.791076906539494	0.577822222222222	0.756828616592847	416	0.977483085250338
ENSG00000154556	0.0982947462427303	0.922865341613138	0.176994076339147	0.807987890497338	0.574166666666667	0.75670028539838	417	0.977428958051421
ENSG00000004975	0.0822983201476087	0.997162506157091	0.201344067537332	0.762407781524727	0.514861111111111	0.756608487717423	418	0.977374830852503
ENSG00000160185	0.0466334625956426	0.958188995319199	0.355251736111111	0.737496910279276	0.636555555555556	0.756600044388389	419	0.977320703653586
ENSG00000071539	0.0250681680041174	0.934623073563855	0.382001504130747	0.753108240097577	0.705188888888889	0.756121996797283	420	0.977266576454669
ENSG00000121742	0.0711414192184574	0.984970571879883	0.187488016874894	0.762982282808202	0.557261111111111	0.756086970867161	421	0.977212449255751
ENSG00000153395	0.0365097704404442	0.947126121302243	0.367359035617703	0.798387137443968	0.644527777777778	0.755983326666656	422	0.977158322056833
ENSG00000157219	0.0574888956339048	0.970051494322603	0.267859903971354	0.754190386735434	0.600327777777778	0.75591731712241	423	0.977104194857916
ENSG00000101846	0.0477675243560831	0.959428264766637	0.239598846435547	0.681759163704067	0.6724	0.755794011283776	424	0.977050067658999
ENSG00000164379	0.0465274629103532	0.958073161970435	0.279553664358039	0.821158866615255	0.608072222222222	0.754709080118427	425	0.976995940460081
ENSG00000196199	0.0705438416732337	0.984317556656106	0.231225490570068	0.741650745672717	0.560561111111111	0.754079870633299	426	0.976941813261164
ENSG00000132530	0.0870232586543562	0.997674219551605	0.252383541751218	0.768689851633937	0.491377777777778	0.754070762837429	427	0.976887686062246
ENSG00000273749	0.0502539690657283	0.962145378656633	0.205689734155005	0.840448934179045	0.595211111111111	0.754033518034304	428	0.976833558863329
ENSG00000227059	0.0607936328696378	0.97366281429733	0.305305602058532	0.766974416079221	0.574322222222222	0.753445967534603	429	0.976779431664411
ENSG00000238898	0.294556662236945	0.770887799839561	0.236739309210526	0.715639204337591	0.416627777777778	0.753345321452025	430	0.976725304465494
ENSG00000213995	0.0498159821726837	0.961666759419249	0.19783583931301	0.725285222275724	0.648416666666667	0.753328063831022	431	0.976671177266577
ENSG00000177600	0.0372306905273721	0.947913921639878	0.316640218098958	0.869196391183809	0.613944444444445	0.752983968515748	432	0.976617050067659
ENSG00000174326	0.0790123987982182	0.993571747631381	0.189677388169045	0.704038079019899	0.550422222222222	0.752925953161903	433	0.976562922868742
ENSG00000015171	0.0559426785652447	0.96836183363644	0.295783375584802	0.733052727167859	0.608038888888889	0.752847041367961	434	0.976508795669824
ENSG00000186480	0.0542358613855349	0.966496673856822	0.261083295268397	0.732529129415249	0.618766666666667	0.752264087821399	435	0.976454668470907
ENSG00000140157	0.0485892593335943	0.960326232661371	0.203422131745712	0.8318988396953	0.603188888888889	0.752023703095767	436	0.976400541271989
ENSG00000006831	0.0562996020623838	0.968751869171105	0.245582837737008	0.738649641538691	0.609872222222222	0.751665938270894	437	0.976346414073072
ENSG00000100429	0.0249611219943025	0.934506096822322	0.405011664496528	0.804635295165572	0.674044444444445	0.751450126118565	438	0.976292286874154
ENSG00000166206	0.0549695762351699	0.967298455936072	0.145858419702408	0.802934443759292	0.599288888888889	0.750975201655045	439	0.976238159675237
ENSG00000071994	0.0244659195028897	0.933964954056284	0.36291469227184	0.768086485936226	0.697444444444445	0.750936646203352	440	0.976184032476319
ENSG00000130997	0.0477725979204733	0.959433809009074	0.2774462890625	0.775575496812379	0.619688888888889	0.750911191016749	441	0.976129905277402
ENSG00000160213	0.0615163218825915	0.974452547665471	0.210796126400132	0.668544961783857	0.62575	0.750897234395565	442	0.976075778078484
ENSG00000141510	0.0816734531987141	0.996479669872956	0.194346463238751	0.769756684936004	0.508261111111111	0.750858146857223	443	0.976021650879567
ENSG00000133256	0.0271881088242399	0.936939682747233	0.315266842312283	0.797283640833982	0.680344444444445	0.750360169743178	444	0.97596752368065
ENSG00000139842	0.030828135986826	0.940917397725193	0.261576098065044	0.759716313091385	0.690772222222223	0.750082483284261	445	0.975913396481732
ENSG00000196576	0.0226504266583951	0.931981036695955	0.36597417475103	0.820302574331229	0.678305555555556	0.749045336937139	446	0.975859269282815
ENSG00000160194	0.0401224977347953	0.951074003784476	0.266304634712838	0.726973722385911	0.668433333333334	0.748483450890044	447	0.975805142083897
ENSG00000041515	0.0558459440124548	0.968256124952869	0.193369661824087	0.673734483262246	0.643916666666667	0.748328885112472	448	0.97575101488498
ENSG00000152953	0.086372179173681	0.998385700122065	0.247652180989583	0.668678981274681	0.530111111111111	0.748171358469395	449	0.975696887686062
ENSG00000183117	0.042141739423948	0.953280571909467	0.217360422346327	0.789019511222367	0.639661111111111	0.748059477094935	450	0.975642760487145
ENSG00000160218	0.0439186352353936	0.95522231156353	0.289806994763049	0.682345089038065	0.670361111111111	0.747952342272573	451	0.975588633288227
ENSG00000164362	0.0238128490837975	0.995743024565789	0.363587797357795	0.739018093896511	0.6169	0.747758862826101	452	0.97553450608931
ENSG00000160208	0.029172142918021	0.939107777044092	0.272213289107399	0.765460889597049	0.689505555555556	0.747166112359415	453	0.975480378890392
ENSG00000196872	0.154504662012983	0.923932520140036	0.142298562186105	0.883491195778889	0.415227777777778	0.747161412813588	454	0.975426251691475
ENSG00000184731	0.0290126517291434	0.93893348974828	0.37179218639027	0.834263164454541	0.645538888888889	0.747157941476532	455	0.975372124492558
ENSG00000175309	0.0782689416485655	0.992759319452262	0.196969278742758	0.685742922390239	0.553372222222222	0.746899733045913	456	0.97531799729364
ENSG00000139496	0.0892013426268354	0.995294073235766	0.208246620752478	0.766544896176776	0.488822222222222	0.746575668082678	457	0.975263870094723
ENSG00000183087	0.0332907773426082	0.943608500007869	0.430739182692308	0.861523152823001	0.608538888888889	0.746476909972616	458	0.975209742895805
ENSG00000111247	0.0716081848622525	0.985480639692454	0.256121600115741	0.749761439250424	0.5406	0.746319387563	459	0.975155615696888
ENSG00000115705	0.0298250624233972	0.939821268339606	0.329874788777212	0.78272609167769	0.670322222222223	0.746275156559198	460	0.97510148849797
ENSG00000139505	0.0888709744316943	0.995655089914861	0.218999308924521	0.762741388450629	0.488822222222222	0.746269791133571	461	0.975047361299053
ENSG00000187624	0.165265317790182	0.912173590949181	0.3076171875	0.814230952331035	0.41665	0.746135179262301	462	0.974993234100135
ENSG00000151692	0.0696655436362936	0.983357778308142	0.224841532499894	0.736557213896769	0.557555555555556	0.745895680376117	463	0.974939106901218
ENSG00000129235	0.0737372898147023	0.987807263170997	0.227677072797503	0.682027381920327	0.566305555555556	0.745840441311574	464	0.9748849797023
ENSG00000127249	0.0848221958077014	0.999920523492469	0.187405488824332	0.591532775329533	0.571138888888889	0.745802858905324	465	0.974830852503383
ENSG00000206113	0.0405432254653112	0.951533762714991	0.294671701830487	0.850731295122322	0.604522222222223	0.745645423051403	466	0.974776725304466
ENSG00000088756	0.0742679015122154	0.988387100079461	0.178868063564958	0.741439332987209	0.544038888888889	0.745275486711701	467	0.974722598105548
ENSG00000160199	0.0338023769255774	0.944167561034889	0.260084885817308	0.720605107376123	0.691844444444445	0.745266754922321	468	0.974668470906631
ENSG00000198010	0.036391493625674	0.946996871866279	0.255468029446072	0.824536168348338	0.636366666666667	0.745060337994927	469	0.974614343707713
ENSG00000100376	0.0477398585514947	0.95939803238639	0.404177295918367	0.773893332592639	0.595911111111111	0.744865387222428	470	0.974560216508796
ENSG00000187838	0.0803207516688685	0.995001477294812	0.226548936631944	0.697970301622068	0.5332	0.744295316021445	471	0.974506089309878
ENSG00000004660	0.0762142344177355	0.990513995622978	0.200425694497784	0.683320569263664	0.558288888888889	0.744040997348251	472	0.974451962110961
ENSG00000120440	0.0384481686728008	0.949244346067527	0.301434795673077	0.890762695864837	0.591655555555556	0.744037572267907	473	0.974397834912043
ENSG00000164344	0.0559772451107936	0.968399606944117	0.278037711365582	0.771693445893412	0.582894444444445	0.743913131879762	474	0.974343707713126
ENSG00000177697	0.0304066766657275	0.940456839333935	0.356344049627131	0.78438476346722	0.660616666666667	0.743566072842986	475	0.974289580514208
ENSG00000093000	0.043318615381871	0.95456662745684	0.253510248093378	0.704334358134857	0.662333333333334	0.743154154274236	476	0.974235453315291
ENSG00000157617	0.0461626976141901	0.957674557147674	0.27324745871804	0.618820399957102	0.686944444444445	0.742987589956928	477	0.974181326116373
ENSG00000175920	0.0412761717879107	0.952334704970425	0.315081787109375	0.787414249913421	0.624038888888889	0.742931045103313	478	0.974127198917456
ENSG00000141956	0.0471308271990908	0.958732500777889	0.305530713952106	0.600005369666118	0.687044444444445	0.742823482466638	479	0.974073071718539
ENSG00000104728	0.0383282229318517	0.949113272877959	0.293921576605903	0.817772259362556	0.623983333333334	0.742579183165782	480	0.974018944519621
ENSG00000169026	0.0221024259080134	0.931382197540266	0.395955164292279	0.755842390606174	0.697338888888889	0.742506942942968	481	0.973964817320704
ENSG00000032389	0.0338935767603095	0.944267221540813	0.268925874129586	0.792814108646299	0.654133333333334	0.741813403671885	482	0.973910690121786
ENSG00000184281	0.0251428296379135	0.934704661608605	0.483103918650794	0.807786298728993	0.649833333333334	0.741688900058124	483	0.973856562922869
ENSG00000087266	0.0369560688581108	0.947613823130086	0.293437387751437	0.827696001060566	0.623494444444445	0.741520748032511	484	0.973802435723951
ENSG00000160200	0.0438664608692466	0.955165296945667	0.235686927713374	0.688919578176436	0.667694444444445	0.741447338523205	485	0.973748308525034
ENSG00000214063	0.0265223918380034	0.936212206739786	0.308569045293899	0.800000822015444	0.671988888888889	0.741196468007799	486	0.973694181326116
ENSG00000053702	0.0511744475444764	0.963151250554909	0.25311767578125	0.743115857876133	0.6137	0.741140386642374	487	0.973640054127199
ENSG00000131183	0.0877452340677975	0.996885265984093	0.15947553385859	0.662061227974961	0.536244444444445	0.740817066866993	488	0.973585926928281
ENSG00000196388	0.0767042127594552	0.991049429591374	0.356971153846154	0.703706102056873	0.521816666666667	0.740804774808952	489	0.973531799729364
ENSG00000205863	0.0850759322200956	0.999802200794205	0.172323205005163	0.785593008570436	0.480666666666667	0.74078171574272	490	0.973477672530447
ENSG00000118971	0.0619662173186312	0.974944180209548	0.195784420437283	0.682174746195841	0.608361111111111	0.740689888905326	491	0.973423545331529
ENSG00000047056	0.0573887494506663	0.969942057509288	0.245148669232379	0.734523060200823	0.594566666666667	0.740221562017416	492	0.973369418132612
ENSG00000114062	0.0535273896330285	0.965722476694127	0.151787204127158	0.794752153386085	0.595066666666667	0.740216986774312	493	0.973315290933694
ENSG00000091483	0.0759147951778288	0.990186777199498	0.172939522321834	0.745202371742542	0.531222222222222	0.740176159572319	494	0.973261163734777
ENSG00000145014	0.0939926371349887	0.990058287051314	0.16806731352935	0.654356402622039	0.534377777777778	0.739863664981509	495	0.973207036535859
ENSG00000088448	0.0401299086101579	0.951082102171826	0.205180031912667	0.711964668295786	0.673561111111111	0.739739271790038	496	0.973152909336942
ENSG00000075275	0.0423198552265343	0.95347521163717	0.281913093898607	0.789923773737268	0.619677777777778	0.73944843323781	497	0.973098782138024
ENSG00000142178	0.0441466214040166	0.955471448165318	0.240768771701389	0.69054240433773	0.6629	0.739427435930318	498	0.973044654939107
ENSG00000153487	0.049541842400534	0.961367187512495	0.229795353386992	0.700317766767873	0.640055555555556	0.739393050582237	499	0.972990527740189
ENSG00000017797	0.0710777409771708	0.984900986164496	0.149084993030714	0.791647850570044	0.530833333333334	0.739355000472949	500	0.972936400541272
ENSG00000035115	0.018075755042787	0.9269819696583	0.431003527694874	0.770534950792712	0.697177777777778	0.739346135748574	501	0.972882273342355
ENSG00000101624	0.0689133956288652	0.982535853014413	0.142774549023858	0.761345925298736	0.553188888888889	0.739320921131975	502	0.972828146143437
ENSG00000183067	0.0754249054177626	0.989651440030536	0.280924479166667	0.75839590632488	0.510916666666667	0.73916027566557	503	0.97277401894452
ENSG00000171853	0.0330941195175075	0.943393598101511	0.266622128693954	0.800315605994302	0.651005555555556	0.739146763969486	504	0.972719891745602
ENSG00000185736	0.0566901290755046	0.969178625642968	0.230058250846444	0.743156159888222	0.593877777777778	0.738885710104139	505	0.972665764546685
ENSG00000215217	0.0694299651634052	0.983100345058818	0.289262038010817	0.816676373197873	0.505666666666667	0.738874393716005	506	0.972611637347767
ENSG00000103160	0.0625338051518254	0.97556442355515	0.274239901838632	0.70566992462457	0.5827	0.738829159564996	507	0.97255751014885
ENSG00000181856	0.0870705203750352	0.997622573328698	0.213066497406402	0.789886764075654	0.469305555555556	0.738346472962892	508	0.972503382949932
ENSG00000203780	0.0816017430594463	0.996401307134906	0.318103227459016	0.801287720668285	0.462511111111111	0.738089193185336	509	0.972449255751015
ENSG00000153531	0.0332673551863655	0.943582904962134	0.28574652420847	0.760506556631216	0.664194444444445	0.738075752414729	510	0.972395128552097
ENSG00000075240	0.0411135198972444	0.952156963752353	0.262684041803534	0.819692816435576	0.611922222222223	0.738017036972178	511	0.97234100135318
ENSG00000186732	0.0636193354419464	0.976750659234494	0.28856873244382	0.773916317380343	0.545255555555556	0.737939471073466	512	0.972286874154262
ENSG00000183421	0.0445944049353987	0.955960772881894	0.279121564782184	0.60475774474439	0.692377777777778	0.737930948104946	513	0.972232746955345
ENSG00000184840	0.0575688354888018	0.970138850252643	0.212241568216463	0.707597143303661	0.607816666666667	0.737900990004518	514	0.972178619756428
ENSG00000132958	0.138228984086178	0.941718103866259	0.132068842306904	0.682489039835037	0.502838888888889	0.737452541236914	515	0.97212449255751
ENSG00000160214	0.0324483556711924	0.942687926300455	0.263910271139706	0.745933534140385	0.675761111111111	0.737201336063593	516	0.972070365358593
ENSG00000134871	0.0337770717523159	0.944139908283355	0.241225298713235	0.755235995509056	0.669505555555556	0.736890847878426	517	0.972016238159675
ENSG00000121390	0.0608577989430809	0.973732933101397	0.190131125242814	0.744855450239137	0.580511111111111	0.736498343202089	518	0.971962110960758
ENSG00000131187	0.073764708211976	0.987837225191783	0.193564766331723	0.706558801393897	0.549283333333333	0.736494822485158	519	0.97190798376184
ENSG00000151062	0.0492132383405929	0.961008098628631	0.264658833598043	0.727895593074259	0.620611111111111	0.736342654785481	520	0.971853856562923
ENSG00000160190	0.0362715665068609	0.946865819026435	0.228714515422953	0.71691240168819	0.6783	0.736209530230503	521	0.971799729364005
ENSG00000090316	0.0282895893909808	0.938143348421295	0.397964645218063	0.7655935003135	0.662411111111111	0.736086948041599	522	0.971745602165088
ENSG00000150401	0.0460284903326386	0.957527899364604	0.28962205095989	0.816319026849571	0.589177777777778	0.736032953575534	523	0.97169147496617
ENSG00000167721	0.0661295330619081	0.979493729608581	0.185267647544106	0.71441870738129	0.574411111111111	0.735792941736069	524	0.971637347767253
ENSG00000198824	0.0217051541413374	0.930948070599437	0.498641304347826	0.920274253698612	0.603394444444445	0.735697412556906	525	0.971583220568336
ENSG00000132932	0.0887790154151528	0.995755580032412	0.182459000618227	0.784279179509778	0.472155555555556	0.735653248250448	526	0.971529093369418
ENSG00000172554	0.030083800172037	0.94010400936657	0.374590851539789	0.80418273734928	0.641277777777778	0.735598949643326	527	0.971474966170501
ENSG00000134905	0.0399549106954565	0.950890869580605	0.284361436631944	0.709960293134535	0.65915	0.735482352649007	528	0.971420838971583
ENSG00000180776	0.0805164828737133	0.995215366617718	0.196425883324592	0.71501550676045	0.518155555555556	0.73479619455926	529	0.971366711772666
ENSG00000205643	0.047089867585328	0.958687741312676	0.282643872638081	0.727121352083673	0.624516666666667	0.734784560705877	530	0.971312584573748
ENSG00000181323	0.0864539221877947	0.998296373752491	0.353732638888889	0.75605710007792	0.460694444444445	0.734574674024257	531	0.971258457374831
ENSG00000160188	0.0452229794947582	0.956647660734058	0.221294627470129	0.714217386102501	0.645411111111111	0.73449621114372	532	0.971204330175913
ENSG00000182957	0.071271149717065	0.985112337565786	0.202071200595813	0.779205805162059	0.522533333333334	0.734376456719789	533	0.971150202976996
ENSG00000160193	0.0344729641904985	0.944900359140112	0.226263496313202	0.710188529015995	0.6861	0.734298946890664	534	0.971096075778078
ENSG00000104044	0.0554028602150674	0.967771935967832	0.198415756225586	0.823214947234891	0.561855555555556	0.734067150572291	535	0.971041948579161
ENSG00000165566	0.0882483987171401	0.996335422405275	0.154272015175123	0.800108255070297	0.467416666666667	0.734021705430692	536	0.970987821380244
ENSG00000159733	0.0395220489938043	0.950417851002132	0.283614426516415	0.816105281692735	0.611666666666667	0.733823326626123	537	0.970933694181326
ENSG00000164690	0.0456577139766358	0.957122725831861	0.279031421827233	0.754493780602087	0.616666666666667	0.733510961545511	538	0.970879566982409
ENSG00000013810	0.0380794199326346	0.948841388253932	0.243821875993596	0.811324996433499	0.624255555555556	0.733442492218316	539	0.970825439783491
ENSG00000196460	0.119734748049599	0.961928062859083	0.190138796542553	0.735153140454464	0.475122222222222	0.733073876974907	540	0.970771312584574
ENSG00000169228	0.0696229425896785	0.983311225133227	0.186418511894312	0.683460472143443	0.57195	0.73305400183368	541	0.970717185385656
ENSG00000184166	0.108504384099069	0.974200275372528	0.326171875	0.822936466607142	0.422272222222222	0.732939138369096	542	0.970663058186739
ENSG00000262165	0.0785138089267492	0.993026903235717	0.3375	0.787252831440978	0.471488888888889	0.732872813898569	543	0.970608930987821
ENSG00000174292	0.0858720387067456	0.998932238963	0.357171474358974	0.732742415972554	0.468766666666667	0.732738827428078	544	0.970554803788904
ENSG00000146066	0.0796629279303447	0.99428262679708	0.213610981785974	0.599444957943665	0.567861111111111	0.732591717318673	545	0.970500676589987
ENSG00000160221	0.0446813158707974	0.956055746604353	0.313829848345588	0.700125456130509	0.638422222222222	0.732449863935626	546	0.970446549391069
ENSG00000151849	0.067072480241627	0.980524154644621	0.197437622330406	0.736874719396518	0.554766666666667	0.731925852275487	547	0.970392422192152
ENSG00000243449	0.0460858452589533	0.957590575146754	0.224924442379974	0.787462530102412	0.606061111111111	0.731871169374051	548	0.970338294993234
ENSG00000144182	0.0711660259075885	0.984997461348434	0.148708102214767	0.875742894316858	0.484361111111111	0.731761914021349	549	0.970284167794317
ENSG00000160179	0.0390001329794654	0.949847516481332	0.255742390950521	0.688851433500571	0.671505555555556	0.731503924373345	550	0.970230040595399
ENSG00000130035	0.0572393718377341	0.969778822032795	0.251478221318493	0.710400683604709	0.594805555555556	0.731379227643084	551	0.970175913396482
ENSG00000174775	0.0351475485209937	0.945637525121424	0.356586201985677	0.72152719519547	0.656916666666667	0.731307983943969	552	0.970121786197564
ENSG00000084090	0.0868330731619091	0.997882048682573	0.144933897873451	0.746105520843409	0.490166666666667	0.731163909803476	553	0.970067658998647
ENSG00000132972	0.0789121513322826	0.993462200139304	0.177929681890151	0.697127139856534	0.529955555555556	0.730718974187288	554	0.970013531799729
ENSG00000159674	0.0263680761650122	0.936043575096017	0.406552463107639	0.811880915500047	0.6415	0.730690262792828	555	0.969959404600812
ENSG00000151240	0.0479847906940716	0.959665687051752	0.308543150452362	0.751102204976091	0.602094444444445	0.730604732223913	556	0.969905277401894
ENSG00000124786	0.0841486685807695	0.999184512682943	0.21564881697945	0.812611422742243	0.453633333333333	0.73052719018918	557	0.969851150202977
ENSG00000100425	0.0335671523611151	0.943910514526318	0.350247561276614	0.805527197433893	0.625211111111111	0.730416031576181	558	0.96979702300406
ENSG00000139832	0.0467684874395269	0.95833654651042	0.178031837547218	0.729450756104187	0.634066666666667	0.730261064856064	559	0.969742895805142
ENSG00000188130	0.0259123975442907	0.935545622857251	0.363617938497792	0.781194013367299	0.662338888888889	0.730245867483075	560	0.969688768606225
ENSG00000171865	0.0317939918201213	0.941972856666307	0.272248475447945	0.789084073886424	0.649255555555556	0.729777021793531	561	0.969634641407307
ENSG00000163993	0.0571745855198825	0.96970802544382	0.285505022321429	0.738506229121278	0.575805555555556	0.729666851754522	562	0.96958051420839
ENSG00000184164	0.029354732253242	0.93930730531712	0.358099262366134	0.794274037076592	0.643788888888889	0.729598883374994	563	0.969526387009472
ENSG00000010379	0.045046587075669	0.95645490426932	0.178682537965996	0.828863082375547	0.595194444444445	0.729499643090832	564	0.969472259810555
ENSG00000181885	0.0859757453683758	0.998818911363272	0.203319440569196	0.727155600926024	0.488894444444445	0.729447625216358	565	0.969418132611637
ENSG00000203667	0.0625718884055558	0.975606039818437	0.249091448102679	0.693098838006144	0.579761111111111	0.728481701851923	566	0.96936400541272
ENSG00000073150	0.0287401204772137	0.938635675585269	0.382870181576236	0.784043147570304	0.645138888888889	0.727838588257675	567	0.969309878213802
ENSG00000110651	0.026602552532784	0.936299803997177	0.359868542901401	0.785279980927481	0.655572222222223	0.727713888385753	568	0.969255751014885
ENSG00000212283	0.0836879246309778	0.998681025201056	0.167801230294364	0.682616642542838	0.516611111111111	0.727648261996238	569	0.969201623815968
ENSG00000185437	0.0643406810844539	0.977538924606792	0.26202673199533	0.561142110135142	0.62915	0.727583581403581	570	0.96914749661705
ENSG00000165480	0.0730550750408454	0.987061758864862	0.179684714837508	0.755885652532295	0.5215	0.727477919673889	571	0.969093369418133
ENSG00000185507	0.0341577180152498	0.944555867361062	0.365026137408088	0.729100099706984	0.651533333333334	0.727399538781493	572	0.969039242219215
ENSG00000048140	0.0726823069807363	0.986654408856258	0.186639624905874	0.67984894405284	0.5552	0.726974104272042	573	0.968985115020298
ENSG00000130226	0.0387201410471716	0.949541549505525	0.293596821446573	0.787476056525207	0.617272222222223	0.726242917279203	574	0.96893098782138
ENSG00000134321	0.0642100585599375	0.977396184141125	0.246478657146077	0.737637513336643	0.551388888888889	0.726022416362109	575	0.968876860622463
ENSG00000100416	0.0476836801369124	0.959336642261773	0.28659903484842	0.736144113428913	0.607355555555556	0.725755738561557	576	0.968822733423545
ENSG00000178950	0.0226010009390687	0.931927025718761	0.327905204858673	0.761783097071622	0.6827	0.725436245204091	577	0.968768606224628
ENSG00000169427	0.0466947202359508	0.958255935872796	0.323334418402778	0.716765243949994	0.613566666666667	0.724925109785417	578	0.96871447902571
ENSG00000182551	0.0356930224348428	0.946233603024222	0.280508457929239	0.780434987611109	0.631911111111111	0.72490813051145	579	0.968660351826793
ENSG00000275835	0.0517955182236216	0.963829938386747	0.2030795563099	0.851656352564438	0.550966666666667	0.724570144877608	580	0.968606224627876
ENSG00000170801	0.0494807681726273	0.961300447386594	0.269126025113193	0.71680453397613	0.610327777777778	0.724516904664945	581	0.968552097428958
ENSG00000028310	0.0286680448065677	0.938556913405244	0.373208654932229	0.731597909289403	0.6662	0.724435902023558	582	0.968497970230041
ENSG00000182901	0.100002113033548	0.983491307953716	0.216254925989843	0.80024511520837	0.441788888888889	0.724231983527884	583	0.968443843031123
ENSG00000163995	0.0460784483532242	0.95758249202501	0.232783949776982	0.766073081118591	0.605455555555556	0.723995400401844	584	0.968389715832206
ENSG00000170638	0.0281200604016711	0.937958092111422	0.374766609885476	0.776518096258573	0.647411111111111	0.723921840744271	585	0.968335588633288
ENSG00000054611	0.0404482025016893	0.951429924405889	0.259255118992018	0.764279105606077	0.62315	0.723767504802075	586	0.968281461434371
ENSG00000186487	0.0235706529277628	0.932986632987213	0.332650707614037	0.769873961030641	0.672727777777778	0.723598897605312	587	0.968227334235453
ENSG00000177666	0.0275788682460153	0.93736669318846	0.33184533831717	0.76669116139987	0.65925	0.723457514322227	588	0.968173207036536
ENSG00000041802	0.0842470318918499	0.999292001225827	0.149151361116799	0.617234057476444	0.541316666666667	0.723345872942364	589	0.968119079837618
ENSG00000184863	0.0471693770232387	0.958774626895651	0.280488537203881	0.736348575606686	0.606566666666667	0.722752997629095	590	0.968064952638701
ENSG00000161328	0.0324627441932425	0.94270364965556	0.385492163968374	0.710414784257781	0.657355555555556	0.722253821208722	591	0.968010825439783
ENSG00000101544	0.0362396696036342	0.946830963025629	0.364290558890011	0.841718388832097	0.58765	0.722090262266136	592	0.967956698240866
ENSG00000161016	0.0650928875945643	0.978360913830537	0.264760950109461	0.736165980247839	0.5416	0.722005667020972	593	0.967902571041949
ENSG00000161920	0.0691088994400351	0.982749493848177	0.153478261586782	0.757517500224983	0.532538888888889	0.72182290505142	594	0.967848443843031
ENSG00000115602	0.0712940039204497	0.985137311969286	0.17689577738444	0.787247824886792	0.50725	0.7212286994965	595	0.967794316644114
ENSG00000113763	0.0756791385921626	0.98992925859082	0.204259293802668	0.630842461476836	0.556744444444445	0.721129410397525	596	0.967740189445196
ENSG00000140943	0.0667564717607365	0.980178829840311	0.260357068932575	0.620624357362069	0.58645	0.721075420226979	597	0.967686062246279
ENSG00000126903	0.0263508773051805	0.936024780686168	0.304147820723684	0.745469060071942	0.67435	0.721052517005071	598	0.967631935047361
ENSG00000159307	0.0647457835061928	0.977981608657922	0.283897986778846	0.799199892929217	0.51065	0.720714277811228	599	0.967577807848444
ENSG00000170619	0.0275769903261602	0.937364641052693	0.389115593650124	0.80382662718619	0.631455555555556	0.720620271274586	600	0.967523680649526
ENSG00000177595	0.0171695900369072	0.925991739103583	0.506610576923077	0.873629741794364	0.622344444444445	0.720479224102239	601	0.967469553450609
ENSG00000173276	0.0449738145214217	0.956375380555325	0.276135391063905	0.629000416125843	0.659727777777778	0.719802256813862	602	0.967415426251691
ENSG00000187550	0.0395970387370033	0.950499797595219	0.374923406862745	0.748257667181664	0.612422222222222	0.719535354725383	603	0.967361299052774
ENSG00000111254	0.0692246350099645	0.982875966286274	0.357986111111111	0.620592510936865	0.561594444444445	0.719250544543399	604	0.967307171853857
ENSG00000180090	0.0966010263612154	0.987207915768331	0.3271484375	0.813072511037377	0.416427777777778	0.719190612043525	605	0.967253044654939
ENSG00000188886	0.088189774133974	0.996399485631213	0.214407843512458	0.80402352478418	0.439966666666667	0.718954533718421	606	0.967198917456022
ENSG00000160223	0.0351243205924331	0.945612142322006	0.356534090909091	0.744029993108217	0.632538888888889	0.718754030240357	607	0.967144790257104
ENSG00000181284	0.0788125989399259	0.993353412203258	0.209109184069511	0.758245279858157	0.484922222222222	0.71870585199645	608	0.967090663058187
ENSG00000114279	0.0728857729936461	0.986876750550676	0.190782242632927	0.587442231236336	0.585394444444445	0.718601272809302	609	0.967036535859269
ENSG00000107937	0.0491254747450605	0.960912193144173	0.247915307680766	0.718274846066193	0.607055555555556	0.718526366988735	610	0.966982408660352
ENSG00000238795	0.0819322527982494	0.996762478488766	0.366188226744186	0.621210908233815	0.512261111111111	0.718513992909119	611	0.966928281461434
ENSG00000177150	0.0599307817094262	0.972719915843439	0.192875030220196	0.728678611799159	0.569788888888889	0.718269235753281	612	0.966874154262517
ENSG00000187134	0.0649093559233181	0.978160355800325	0.22103271484375	0.706270036517323	0.557388888888889	0.718258834546479	613	0.966820027063599
ENSG00000169214	0.0523854605531638	0.964474610070649	0.435606060606061	0.797260863814831	0.532788888888889	0.717823711095837	614	0.966765899864682
ENSG00000145536	0.0547192099591936	0.967024863009029	0.305198267886513	0.663115100793001	0.602072222222223	0.717796417289276	615	0.966711772665765
ENSG00000219438	0.0367005791485276	0.947334631464988	0.399109564887153	0.780124533789121	0.603572222222222	0.717791774764681	616	0.966657645466847
ENSG00000173950	0.0823321759888541	0.997199502827939	0.1677769370701	0.611659770220858	0.541872222222222	0.717767646637806	617	0.96660351826793
ENSG00000133657	0.0843026234033694	0.999352749999982	0.144466912874611	0.606042908727572	0.540261111111111	0.717707645227168	618	0.966549391069012
ENSG00000141255	0.065440465823896	0.978740737130494	0.289235232921129	0.652940921568701	0.568261111111111	0.717046456317558	619	0.966495263870095
ENSG00000005001	0.0334321133573679	0.943762947861614	0.232353124725685	0.754130475828214	0.649633333333334	0.717008724291984	620	0.966441136671177
ENSG00000274391	0.127931222088655	0.952971196304151	0.12862907297471	0.690837870447262	0.480577777777778	0.71662314065098	621	0.96638700947226
ENSG00000183020	0.0190131487334939	0.928006326004344	0.326792521649096	0.806595438416343	0.666027777777778	0.716612513814999	622	0.966332882273342
ENSG00000063978	0.034823265607007	0.945283158259187	0.292753673735119	0.818660230702277	0.606794444444445	0.716564982879503	623	0.966278755074425
ENSG00000075218	0.0360748810552029	0.946650886930585	0.237190593372692	0.790720593103305	0.622222222222223	0.716444792657836	624	0.966224627875507
ENSG00000178342	0.0394627797189316	0.950353083275996	0.355921545694041	0.842095907629505	0.570088888888889	0.716334594918786	625	0.96617050067659
ENSG00000184811	0.0610019282513811	0.973890433384439	0.188113759072979	0.706978527901225	0.573338888888889	0.715824391562708	626	0.966116373477672
ENSG00000129214	0.0904407337832856	0.99393970291204	0.278002469044811	0.773215021871196	0.440088888888889	0.71578967892434	627	0.966062246278755
ENSG00000182858	0.027480476422658	0.937259173488195	0.379166689786044	0.766995653169408	0.643805555555556	0.715578346426681	628	0.966008119079838
ENSG00000168936	0.0264998384191876	0.936187561024845	0.316654648891715	0.816267157607168	0.634122222222223	0.715496764313579	629	0.96595399188092
ENSG00000050748	0.0562826804388396	0.968733377716944	0.217974484621823	0.719132450336567	0.580688888888889	0.715349521880978	630	0.965899864682003
ENSG00000159692	0.027948400445376	0.937770507143297	0.335846975948034	0.773571824183252	0.644461111111111	0.714944721858557	631	0.965845737483085
ENSG00000132382	0.0575985316193592	0.970171301313591	0.227680036756727	0.626860574842949	0.615033333333334	0.714889777918531	632	0.965791610284168
ENSG00000180730	0.0953244769596867	0.988602891533006	0.157794617034577	0.779208398881406	0.450583333333333	0.714686915227638	633	0.96573748308525
ENSG00000197177	0.0256205701734536	0.935226722461153	0.338265956133262	0.783469246498736	0.647566666666667	0.714275954140295	634	0.965683355886333
ENSG00000159842	0.0577223086973097	0.970306561275921	0.210077621124603	0.729364170345327	0.57055	0.714175037241047	635	0.965629228687415
ENSG00000166342	0.0639251350724236	0.977084828106338	0.23595408175854	0.722944293637988	0.546522222222222	0.713912735027055	636	0.965575101488498
ENSG00000068650	0.0272468749577107	0.937003900655194	0.321245968996823	0.729394312942211	0.667116666666667	0.713502752195103	637	0.96552097428958
ENSG00000204640	0.0873608602754795	0.99730529839664	0.195518092105263	0.818129980375153	0.430022222222222	0.713136063909145	638	0.965466847090663
ENSG00000177138	0.0651355308682766	0.978407513149986	0.244278617527174	0.883751845983105	0.467955555555556	0.712790885431312	639	0.965412719891746
ENSG00000078902	0.0196100623932719	0.928658615753567	0.417223249162946	0.766557680807192	0.664472222222223	0.712653729545148	640	0.965358592692828
ENSG00000204659	0.0451666870233757	0.956586145971513	0.277571244673295	0.728603683912896	0.606133333333334	0.712579529433491	641	0.965304465493911
ENSG00000161217	0.0919199319285078	0.992323278540788	0.17321644034437	0.637387104986107	0.510677777777778	0.71246053973893	642	0.965250338294993
ENSG00000214717	0.041084573472141	0.952125331947548	0.299644886363636	0.881287330778703	0.549538888888889	0.712040618339641	643	0.965196211096076
ENSG00000165474	0.0735989176793618	0.987656054157797	0.225250537578876	0.756147941947797	0.495016666666667	0.711844207603007	644	0.965142083897158
ENSG00000132535	0.0780226637809596	0.992490194218037	0.206692730938947	0.751448175051874	0.483288888888889	0.711820282718414	645	0.965087956698241
ENSG00000158050	0.0841342111397191	0.999168714015175	0.161131005538137	0.769836406607766	0.458755555555556	0.711761956283021	646	0.965033829499323
ENSG00000252073	0.083184099147087	0.998130459481616	0.268939393939394	0.853805568094947	0.409694444444444	0.711651328154079	647	0.964979702300406
ENSG00000161905	0.0733517716522553	0.98738598022432	0.275453920717593	0.71954364642558	0.504283333333333	0.711022354884947	648	0.964925575101488
ENSG00000113300	0.0531711111619834	0.965333146025069	0.224195878584306	0.711856689007191	0.58945	0.710886881119841	649	0.964871447902571
ENSG00000009335	0.0404469238769282	0.951428527162232	0.353855215984842	0.728755516641995	0.610927777777778	0.710867826034417	650	0.964817320703654
ENSG00000151952	0.059056930732027	0.971764997111779	0.203619226232752	0.757592888051557	0.55005	0.710799878114108	651	0.964763193504736
ENSG00000177156	0.0156742675800842	0.924357694557289	0.407331194196428	0.772955423844442	0.675366666666667	0.710730227686111	652	0.964709066305819
ENSG00000214367	0.0495463052008653	0.961372064329872	0.251119381043969	0.767754332274856	0.573605555555556	0.71035498547563	653	0.964654939106901
ENSG00000186654	0.0566599955696067	0.969145696631069	0.232261400544242	0.724703218621183	0.568894444444445	0.710204352761263	654	0.964600811907984
ENSG00000125089	0.0470600549926583	0.958655162985346	0.3875	0.78567725629347	0.5555	0.710100786984429	655	0.964546684709066
ENSG00000064270	0.0539684887056617	0.966204496830134	0.255975474481997	0.675977464048485	0.596961111111111	0.709947032224561	656	0.964492557510149
ENSG00000165487	0.0663901236572496	0.979778495372106	0.235648771990901	0.731640647702214	0.528977777777778	0.709929721260073	657	0.964438430311231
ENSG00000073169	0.0252616575372592	0.934834513253638	0.396819390190972	0.769330502444241	0.641955555555556	0.709874922289888	658	0.964384303112314
ENSG00000180875	0.102372256018158	0.98090128517952	0.184980204075943	0.879296682139185	0.393044444444444	0.709670032423092	659	0.964330175913396
ENSG00000113240	0.0682279064107801	0.981786770491614	0.163413225949466	0.702861123640436	0.544744444444445	0.709643047446397	660	0.964276048714479
ENSG00000108839	0.076192606295612	0.990490361045137	0.27464455052426	0.678656897300237	0.510311111111111	0.709478839594182	661	0.964221921515561
ENSG00000129244	0.0762451214216228	0.990547748035391	0.236947315495189	0.738467542073771	0.488494444444445	0.709268402803281	662	0.964167794316644
ENSG00000170175	0.0809879900584595	0.995730615847245	0.272177445261102	0.707792642161612	0.479655555555556	0.709252101128772	663	0.964113667117727
ENSG00000167632	0.0403874824474212	0.951363571310558	0.297158946161685	0.708641852733953	0.626	0.709110994178461	664	0.964059539918809
ENSG00000070985	0.0282476923914678	0.938097564608413	0.329589480445498	0.769891938545546	0.639127777777778	0.709090189701861	665	0.964005412719892
ENSG00000170085	0.0720757914092585	0.985991626419404	0.275711598115809	0.62874824321323	0.54675	0.70870452381294	666	0.963951285520974
ENSG00000137273	0.0361197538788708	0.946699922636868	0.310546130668826	0.755460602060743	0.618116666666667	0.708271679038142	667	0.963897158322057
ENSG00000131459	0.0580490532318077	0.970663618124891	0.224840081256369	0.705707135868859	0.570938888888889	0.708198368629019	668	0.963843031123139
ENSG00000171368	0.0223028912651221	0.931601260205987	0.370078004436728	0.713542764459374	0.679522222222223	0.708158846744698	669	0.963788903924222
ENSG00000106018	0.0203893713635001	0.929510221751236	0.382366014563519	0.788924047061959	0.651138888888889	0.708004994041114	670	0.963734776725305
ENSG00000177192	0.0485338369127272	0.960265668664523	0.306089229798049	0.688012526888076	0.602422222222223	0.707939076752295	671	0.963680649526387
ENSG00000111321	0.0608574964039521	0.973732602495506	0.259644915548603	0.622890117759964	0.592188888888889	0.707868054662411	672	0.96362652232747
ENSG00000158805	0.0176209268163982	0.926484946705531	0.423564995659722	0.727130461820693	0.682844444444445	0.707724838280317	673	0.963572395128552
ENSG00000177685	0.0249849522911939	0.934532137872194	0.344859531947545	0.764609788813442	0.649744444444445	0.707622650983995	674	0.963518267929635
ENSG00000054598	0.049917328780774	0.961777508021652	0.246587730315794	0.826194539688404	0.54365	0.707589842382148	675	0.963464140730717
ENSG00000134470	0.0719286895546796	0.985830877824927	0.31708984375	0.648525667407817	0.531138888888889	0.707340176004146	676	0.9634100135318
ENSG00000111704	0.0861516766498135	0.998626658816242	0.206812406841077	0.721058047625656	0.465072222222222	0.706884445348455	677	0.963355886332882
ENSG00000161958	0.0756915797087445	0.989942853878316	0.236933647831784	0.689348322740591	0.509677777777778	0.706880065529215	678	0.963301759133965
ENSG00000139194	0.0786740607827706	0.993202021766286	0.20885577954744	0.675809900270546	0.508205555555556	0.706553301171535	679	0.963247631935047
ENSG00000164466	0.0723287411248715	0.986268042453549	0.195517099031838	0.675578326589969	0.533422222222222	0.706336357067233	680	0.96319350473613
ENSG00000127774	0.0654926191177322	0.978797728721154	0.281238764181905	0.638174994447671	0.563027777777778	0.705981493030047	681	0.963139377537212
ENSG00000185386	0.0226952719799143	0.932030042348696	0.395254070839185	0.783092427448322	0.641	0.705922056447467	682	0.963085250338295
ENSG00000213347	0.0751066028108348	0.989303608272544	0.17460345099954	0.635117843849871	0.543544444444445	0.705874400869569	683	0.963031123139378
ENSG00000056998	0.021277101930414	0.930480307691446	0.30889892578125	0.777041121651416	0.660827777777778	0.705770206805753	684	0.96297699594046
ENSG00000100427	0.0264243690581727	0.936105090319469	0.374779595269097	0.761051991979155	0.639616666666667	0.705706819474949	685	0.962922868741543
ENSG00000184343	0.0296088330145889	0.939584979180301	0.386912810496795	0.736670487210206	0.636638888888889	0.705402403619737	686	0.962868741542625
ENSG00000170891	0.0876942379640812	0.996940993031312	0.184831675361185	0.732424617908145	0.460188888888889	0.705018612354817	687	0.962814614343708
ENSG00000168675	0.045624112432381	0.95708600704931	0.182286032314958	0.742919285777782	0.602611111111111	0.70497420905396	688	0.96276048714479
ENSG00000196433	0.0373904809036828	0.948088535878947	0.288934326171875	0.77477033840105	0.603988888888889	0.704937683565658	689	0.962706359945873
ENSG00000128731	0.0509855966041014	0.962944879783324	0.230013067072088	0.813943202586841	0.5444	0.704927029252822	690	0.962652232746955
ENSG00000002586	0.0315183297394545	0.94167162122543	0.3248828125	0.775263428485647	0.620027777777778	0.704527499629974	691	0.962598105548038
ENSG00000125386	0.0311201093805679	0.941236457690841	0.31426308371804	0.800576245779902	0.611238888888889	0.704118406541361	692	0.96254397834912
ENSG00000074317	0.0722856799431802	0.986220986456511	0.198556179470486	0.638087545327901	0.546588888888889	0.703496127174711	693	0.962489851150203
ENSG00000144191	0.0680333544462609	0.981574169807967	0.203585678272033	0.716330279974048	0.526594444444445	0.703331865575524	694	0.962435723951286
ENSG00000160209	0.0415764320716188	0.952662820606503	0.232783726283482	0.712240230997723	0.621966666666667	0.703016880026339	695	0.962381596752368
ENSG00000180611	0.130741173161537	0.949900564143814	0.220500442216981	0.567046473664181	0.505327777777778	0.702531336573532	696	0.962327469553451
ENSG00000183943	0.0325602261832736	0.942810175116638	0.280081211835489	0.815439067260675	0.601822222222222	0.702177281631113	697	0.962273342354533
ENSG00000006047	0.0817864590208502	0.996603159322685	0.217903544108073	0.740078142250139	0.4617	0.702132722314842	698	0.962219215155616
ENSG00000067082	0.0529133118213926	0.965051430462911	0.244400321112739	0.69501228628834	0.58485	0.701990935937025	699	0.962165087956698
ENSG00000185658	0.0633299586552764	0.976434436764936	0.24399265023165	0.598664506937832	0.589038888888889	0.701812557086561	700	0.962110960757781
ENSG00000127419	0.0256214197387962	0.935227650841254	0.316757557003997	0.718637316436155	0.66505	0.701767613360906	701	0.962056833558863
ENSG00000112902	0.086058519648047	0.998728458056928	0.194667103526356	0.804148882810549	0.423644444444444	0.70153549109842	702	0.962002706359946
ENSG00000168884	0.0324777073938685	0.942720001002567	0.249146243175828	0.812774884907466	0.606344444444445	0.701057703399487	703	0.961948579161028
ENSG00000100422	0.040503186085949	0.951490008854955	0.246592542860243	0.780045016622865	0.591116666666667	0.700675768864035	704	0.961894451962111
ENSG00000073146	0.0134434447438148	0.921919916757109	0.517802254098361	0.808534439431982	0.640722222222223	0.700617981674859	705	0.961840324763194
ENSG00000268221	0.0389279456851122	0.949768632322192	0.365966796875	0.715551106022769	0.608811111111112	0.700498155303137	706	0.961786197564276
ENSG00000105993	0.0510313015040484	0.962994824758173	0.290053013392857	0.788122112040658	0.542233333333333	0.700479694330901	707	0.961732070365359
ENSG00000163121	0.0927569363056726	0.991408624693727	0.192782315340909	0.768895540170833	0.434994444444445	0.700321103320112	708	0.961677943166441
ENSG00000124802	0.0773920001670335	0.991801023508282	0.20507496800916	0.816771571927995	0.443438888888889	0.700251368027977	709	0.961623815967524
ENSG00000176381	0.0485699933179255	0.96030517932422	0.410286458333333	0.78989317612043	0.533338888888889	0.700099263247036	710	0.961569688768606
ENSG00000166160	0.0387742730390261	0.949600703359375	0.365966796875	0.715133862379898	0.608811111111112	0.699842087970195	711	0.961515561569689
ENSG00000269433	0.0387610891458731	0.949586296387416	0.365966796875	0.715156416090323	0.608811111111112	0.699808387821829	712	0.961461434370771
ENSG00000148848	0.0659029819678282	0.979246161214186	0.294512020644321	0.597611939977655	0.570516666666667	0.69971906771118	713	0.961407307171854
ENSG00000053918	0.0261453274018774	0.935800161777416	0.519211065573771	0.784125048590271	0.602616666666667	0.699107882852833	714	0.961353179972937
ENSG00000177542	0.0198306593017416	0.928899677588471	0.486875	0.876391612614804	0.589244444444445	0.69895646206971	715	0.961299052774019
ENSG00000107929	0.0411251289134841	0.952169649744988	0.263647143760424	0.735166358429349	0.603861111111111	0.698449308662333	716	0.961244925575101
ENSG00000171421	0.0367220975119711	0.947358146101761	0.313107973569399	0.753821186429786	0.604944444444445	0.69844046919922	717	0.961190798376184
ENSG00000160202	0.0340832708265037	0.944474513655577	0.249135087176067	0.659035386601826	0.665827777777778	0.698404036688614	718	0.961136671177267
ENSG00000207008	0.0337825976688132	0.944145946842914	0.279046967972157	0.687542059508614	0.649955555555556	0.698306497802658	719	0.961082543978349
ENSG00000099849	0.0219991744729543	0.93126936739879	0.367357120957486	0.744511481888541	0.65575	0.698181532201878	720	0.961028416779432
ENSG00000138892	0.0185805089959327	0.927533549981724	0.432265061598558	0.748912380994023	0.657233333333334	0.69804477353846	721	0.960974289580514
ENSG00000074211	0.0879919175102474	0.934123970830465	0.199684472187706	0.673837557388309	0.567966666666667	0.697838041659322	722	0.960920162381597
ENSG00000108953	0.0563263411847279	0.968781088900161	0.201576966505784	0.662968738404772	0.587666666666667	0.697825325378753	723	0.960866035182679
ENSG00000147724	0.0552065286106392	0.967557390545862	0.263347919170673	0.677583816477029	0.576633333333334	0.697783754775458	724	0.960811907983762
ENSG00000102195	0.0659917555411712	0.979343170372789	0.203683992711509	0.655538264322683	0.554416666666667	0.697418766589545	725	0.960757780784844
ENSG00000051523	0.034984987252214	0.945459882932292	0.307386419746313	0.638821221080377	0.661944444444445	0.697173218405877	726	0.960703653585927
ENSG00000182372	0.0286463960052595	0.938533256229797	0.33002304449314	0.791483435816303	0.613872222222223	0.696837582846319	727	0.960649526387009
ENSG00000151079	0.0642563708256213	0.977446792827446	0.380859375	0.618453145028749	0.551766666666667	0.696667729617749	728	0.960595399188092
ENSG00000275111	0.10361624390909	0.979541891679103	0.215945512820513	0.787754817158404	0.413783333333333	0.696533779948011	729	0.960541271989175
ENSG00000175414	0.0579592991730419	0.970565537520561	0.197144583369909	0.691306409104454	0.567966666666667	0.696393383705251	730	0.960487144790257
ENSG00000125735	0.0537166541406831	0.965929299399911	0.277098083496094	0.669454285702007	0.581433333333334	0.695681013398385	731	0.96043301759134
ENSG00000177370	0.0555065015858924	0.967885192219682	0.213512672172798	0.697471628956078	0.570505555555556	0.695077424819328	732	0.960378890392422
ENSG00000105982	0.037124515035771	0.94779789617513	0.299389280121902	0.716146087376321	0.618077777777778	0.694900935425662	733	0.960324763193505
ENSG00000252238	0.114006835333364	0.968187357964901	0.257147606382979	0.725814637325986	0.428477777777778	0.694664080680142	734	0.960270635994587
ENSG00000254647	0.0263079234194451	0.935977841939005	0.379230317615327	0.820639819851446	0.600088888888889	0.694588869033463	735	0.96021650879567
ENSG00000183304	0.0617500445370295	0.974707952930795	0.233308679917279	0.885258366630369	0.459972222222222	0.694210745371863	736	0.960162381596752
ENSG00000165140	0.385592505044707	0.671406499482894	0.163905881485849	0.709494460714207	0.317694444444444	0.694178676414767	737	0.960108254397835
ENSG00000160207	0.0275588845675869	0.937344855610484	0.270612250434028	0.649960051386509	0.685961111111111	0.693993650093578	738	0.960054127198917
ENSG00000162714	0.037340402442419	0.948033811604499	0.297245073922073	0.675834763139516	0.634477777777778	0.693983212616814	739	0.96
ENSG00000241484	0.0469708304893392	0.958557661063684	0.30769517686632	0.647473534895749	0.60995	0.693953613111695	740	0.959945872801083
ENSG00000197437	0.0499482935981526	0.961811345466368	0.435546875	0.808560907438736	0.50895	0.69363215308039	741	0.959891745602165
ENSG00000171236	0.0446959425799138	0.956071730243302	0.308576795789931	0.673225575658987	0.606377777777778	0.693602907154061	742	0.959837618403248
ENSG00000184203	0.0818126348324814	0.996631763482307	0.166309602798954	0.584965719840718	0.5279	0.693444193495821	743	0.95978349120433
ENSG00000174231	0.0573993263707561	0.969953615657505	0.177978163180144	0.690309217831173	0.569627777777778	0.693323799666576	744	0.959729364005413
ENSG00000185758	0.0988949738728754	0.984701157173348	0.402678571428571	0.498422747100806	0.51515	0.693304270050433	745	0.959675236806495
ENSG00000047644	0.0803925058681264	0.995079888180328	0.241241841376582	0.762084615758051	0.443622222222222	0.693286795748576	746	0.959621109607578
ENSG00000089820	0.0278449174688262	0.937657423980067	0.37142333984375	0.727333013643245	0.635422222222223	0.693175298959397	747	0.95956698240866
ENSG00000127252	0.074782387001914	0.988949314740756	0.175331798466769	0.583897427304413	0.552711111111111	0.693058997672579	748	0.959512855209743
ENSG00000157212	0.0420072412151158	0.953133596209593	0.310948633885646	0.737965156933667	0.586372222222222	0.692912252951031	749	0.959458728010825
ENSG00000183914	0.0855309858953837	0.999304931477488	0.227257297463613	0.733992801741908	0.440605555555556	0.692851614993356	750	0.959404600811908
ENSG00000139180	0.0585665147531585	0.971229084906335	0.199774060930525	0.669410398296533	0.5708	0.69265336806475	751	0.95935047361299
ENSG00000185231	0.0918789347710889	0.992368079032607	0.119592736532659	0.793453831634739	0.425638888888889	0.692452923583766	752	0.959296346414073
ENSG00000008735	0.0128882599349046	0.921313227072857	0.438577341478925	0.711258277910556	0.687755555555556	0.692438510545915	753	0.959242219215156
ENSG00000197976	0.0611345627668137	0.974035372494799	0.254863538240132	0.844815454483592	0.474916666666667	0.692176337699794	754	0.959188092016238
ENSG00000140968	0.0495816207619585	0.961410656139779	0.225108115903793	0.580716018006179	0.639361111111111	0.692055400247851	755	0.959133964817321
ENSG00000100294	0.068673134591866	0.982273302796295	0.265882534450955	0.793236822034271	0.46825	0.692017152705841	756	0.959079837618403
ENSG00000154099	0.0663299427903276	0.979712731484901	0.256544159679878	0.576403310131961	0.574622222222222	0.691846106567255	757	0.959025710419486
ENSG00000125652	0.0541251702759472	0.966375713857111	0.243387760260166	0.628299411767423	0.5977	0.691111951830323	758	0.958971583220568
ENSG00000114315	0.0858440961634231	0.998962773755223	0.208955611305675	0.56866006313865	0.514583333333333	0.691050403275639	759	0.958917456021651
ENSG00000114473	0.0770645648276933	0.99144321176803	0.189961368090486	0.629415860144696	0.519311111111111	0.690774168407639	760	0.958863328822733
ENSG00000173728	0.0851623077124629	0.999707812188194	0.267671130952381	0.598720114409089	0.492938888888889	0.690715176909951	761	0.958809201623816
ENSG00000085265	0.0329855653475706	0.943274973286807	0.511814024390244	0.837015298329366	0.545066666666667	0.690688906399342	762	0.958755074424898
ENSG00000176136	0.0770901964445915	0.9914712212476	0.174217200279236	0.825090140307204	0.434094444444445	0.690637107671514	763	0.958700947225981
ENSG00000108947	0.0821100262016405	0.996956744052666	0.257106346420095	0.720696635134835	0.449605555555556	0.689917982984177	764	0.958646820027064
ENSG00000174990	0.0332205950606599	0.943531806867509	0.288828822544643	0.690358087111361	0.639688888888889	0.689853143172414	765	0.958592692828146
ENSG00000146918	0.0219181294752625	0.9311808038011	0.37192966627038	0.742223579117301	0.6465	0.689552043197999	766	0.958538565629229
ENSG00000180787	0.0773170656234997	0.991719137235771	0.363839285714286	0.703458860086868	0.459655555555556	0.689499981149688	767	0.958484438430311
ENSG00000141668	0.0641126294844923	0.977289716503556	0.180391024517757	0.714825977938714	0.5289	0.689321410397598	768	0.958430311231394
ENSG00000185669	0.0284288198616863	0.93829549539822	0.359896955818966	0.740533034461186	0.624333333333334	0.689129995020125	769	0.958376184032476
ENSG00000132326	0.0396129213387998	0.950517153636873	0.26650640015961	0.714950846161357	0.606983333333334	0.688817686754292	770	0.958322056833559
ENSG00000141013	0.0193990530969947	0.928428030980212	0.370810275607639	0.696598395622444	0.675438888888889	0.688795441527928	771	0.958267929634641
ENSG00000108381	0.0650994267060102	0.978368059579834	0.224842216657556	0.652981817971002	0.545888888888889	0.688713750023406	772	0.958213802435724
ENSG00000181215	0.0758750367081744	0.990143330309356	0.326286764705882	0.593827772364472	0.518122222222222	0.688673916078832	773	0.958159675236806
ENSG00000164778	0.0392757419679454	0.950148693904623	0.271656339818781	0.776025692804922	0.580088888888889	0.688627395120379	774	0.958105548037889
ENSG00000007168	0.0668684809684788	0.980301230219047	0.174709812287361	0.658105390155111	0.543688888888889	0.688397635361651	775	0.958051420838972
ENSG00000178338	0.0468405424780089	0.958415286144221	0.408783783783784	0.761163496322643	0.53915	0.688280346285277	776	0.957997293640054
ENSG00000167508	0.0348095262624224	0.945268144306186	0.389755416702438	0.619564203816432	0.649277777777778	0.688139384262009	777	0.957943166441137
ENSG00000188916	0.0582284840321765	0.970859694843623	0.23540625411473	0.592041558622589	0.596172222222223	0.687987852450543	778	0.957889039242219
ENSG00000185818	0.0479178132380177	0.959592496051183	0.278729844367367	0.772966087975483	0.547533333333333	0.687825066703272	779	0.957834912043302
ENSG00000085415	0.0596091096185107	0.97236840201212	0.181750023502043	0.772162800139331	0.517844444444445	0.68757894512649	780	0.957780784844384
ENSG00000105509	0.0731320312317427	0.987145854334348	0.270958622799644	0.674548090033807	0.498711111111111	0.687511722573929	781	0.957726657645467
ENSG00000161956	0.0823890021516696	0.997261600792837	0.235829874674479	0.708890270873783	0.453811111111111	0.687319578974499	782	0.957672530446549
ENSG00000168818	0.0866711799629518	0.998058960824587	0.179215099500573	0.756601377524907	0.430266666666667	0.687267374928192	783	0.957618403247632
ENSG00000132330	0.0412820869029104	0.952341168834699	0.27607024117802	0.654846776414984	0.624394444444445	0.687214748067253	784	0.957564276048715
ENSG00000196976	0.0381073446982295	0.948871903619175	0.288718639964789	0.775517770521025	0.580566666666667	0.687155313958864	785	0.957510148849797
ENSG00000177830	0.0242250182893871	0.93370170427205	0.301611037481399	0.74538193051069	0.643494444444445	0.687057646428108	786	0.95745602165088
ENSG00000205560	0.0149353447617505	0.923550221362514	0.426743105233434	0.67685525049089	0.690838888888889	0.686954229203906	787	0.957401894451962
ENSG00000176783	0.0483122886635197	0.96002356723235	0.236064656575521	0.764042129248987	0.5547	0.68669268485592	788	0.957347767253045
ENSG00000120149	0.0811005729663009	0.995853643148631	0.247543797348485	0.660177355460619	0.477822222222222	0.686603125066919	789	0.957293640054127
ENSG00000145016	0.103478758754218	0.979692131426049	0.253500884433962	0.600835451409114	0.480333333333334	0.686510010304612	790	0.95723951285521
ENSG00000172534	0.0331419236750744	0.943445837083548	0.440545550847458	0.6898236825473	0.615072222222223	0.686405546843681	791	0.957185385656292
ENSG00000198836	0.0802564289214215	0.994931187281986	0.173451504808791	0.549720301377507	0.540094444444445	0.686256148491191	792	0.957131258457375
ENSG00000131148	0.0527418175135656	0.964864026510575	0.207178489021633	0.578965387686889	0.624116666666667	0.686126895081033	793	0.957077131258457
ENSG00000160216	0.0434252641663842	0.954683170122208	0.22833989740728	0.703766966546546	0.599838888888889	0.685920462627056	794	0.95702300405954
ENSG00000136698	0.299975583954348	0.764966161039373	0.161599864130435	0.71401690682154	0.347394444444444	0.685705989196858	795	0.956968876860623
ENSG00000152093	0.299975583954348	0.764966161039373	0.161599864130435	0.71401690682154	0.347394444444444	0.685705989196858	796	0.956914749661705
ENSG00000151360	0.0321870011067463	0.942402325693888	0.365447998046875	0.736713951362339	0.607238888888889	0.685565979450391	797	0.956860622462788
ENSG00000197386	0.0343817390876879	0.944800671021973	0.291295895631286	0.72787405645962	0.613327777777778	0.685504113629957	798	0.95680649526387
ENSG00000100271	0.0702715700137759	0.984020026168139	0.219063625540785	0.779879174946986	0.467216666666667	0.685414183980984	799	0.956752368064953
ENSG00000170322	0.0637012827318644	0.976840208830679	0.181764947607162	0.648830103120547	0.554361111111111	0.684743796430715	800	0.956698240866035
ENSG00000123933	0.0327164351698897	0.942980875718035	0.286152329555778	0.762727382958663	0.60375	0.68468869544624	801	0.956644113667118
ENSG00000196584	0.0568482555396845	0.969351421607637	0.351084391276042	0.716447204418953	0.525922222222222	0.684687155898002	802	0.9565899864682
ENSG00000165568	0.0619064318305842	0.974878848380787	0.427364864864865	0.652345456636026	0.524816666666667	0.68444640606059	803	0.956535859269283
ENSG00000064201	0.0244375731259492	0.933933977966521	0.584375	0.789479513461914	0.5805	0.684370433243641	804	0.956481732070365
ENSG00000169223	0.060360632097284	0.973189643746472	0.166868105039492	0.657105653998933	0.564638888888889	0.684319569299912	805	0.956427604871448
ENSG00000105983	0.0369593187958508	0.947617374566778	0.301587934079378	0.711429408362719	0.608216666666667	0.684241556361081	806	0.95637347767253
ENSG00000219200	0.070780391080409	0.984576050913957	0.298692677119007	0.704224100570133	0.486483333333333	0.684168790874462	807	0.956319350473613
ENSG00000103248	0.0472485445475068	0.958861138845421	0.305626418564346	0.574821611435692	0.630305555555556	0.684163254031923	808	0.956265223274696
ENSG00000115594	0.107448690538798	0.975353906348139	0.168593295784884	0.81913431577272	0.3901	0.683956779934782	809	0.956211096075778
ENSG00000147383	0.0509618512980077	0.962918931608905	0.215145067236889	0.687917050484487	0.578533333333334	0.683926765894296	810	0.956156968876861
ENSG00000067840	0.0267785242028219	0.936492100679686	0.309527047072785	0.738490897758969	0.632077777777778	0.683648100850033	811	0.956102841677943
ENSG00000111732	0.0969816119297687	0.986792023015664	0.14523680131514	0.717486993607489	0.443311111111111	0.683646278584058	812	0.956048714479026
ENSG00000166558	0.0686032492079274	0.982196934097377	0.262488471137153	0.57247463241259	0.557605555555556	0.683576164823314	813	0.955994587280108
ENSG00000025770	0.0106889954550986	0.918909935319505	0.539036800986842	0.726531305388079	0.664577777777778	0.683317592150526	814	0.955940460081191
ENSG00000146067	0.0762109907052855	0.9905104509891	0.210819118625515	0.575336361237187	0.534733333333334	0.683025860080598	815	0.955886332882273
ENSG00000100288	0.0140271680824824	0.922557792510089	0.428215121045525	0.714106904605432	0.67285	0.68299746453068	816	0.955832205683356
ENSG00000158792	0.0197191927496077	0.928777870207877	0.391326561402739	0.680081908417728	0.671772222222223	0.682735250756676	817	0.955778078484438
ENSG00000102178	0.0498965973325563	0.96175485330277	0.219993082682292	0.735804492462297	0.558688888888889	0.68237834938032	818	0.955723951285521
ENSG00000110619	0.0258057544792807	0.935429086441988	0.420076216774425	0.692858410939828	0.639	0.682279102610596	819	0.955669824086604
ENSG00000008323	0.0673800475418701	0.980860255174167	0.26166503070152	0.572403527656493	0.560605555555556	0.682118946675719	820	0.955615696887686
ENSG00000125733	0.0587351665713704	0.971413382669345	0.203266771533821	0.691085710748095	0.547777777777778	0.682004535100582	821	0.955561569688769
ENSG00000068078	0.0244426463254825	0.933939521810253	0.273963234641335	0.756355444819964	0.635838888888889	0.681999630821643	822	0.955507442489851
ENSG00000174137	0.0369058775237875	0.947558975511268	0.373611111111111	0.854495581340377	0.531994444444445	0.681948927120039	823	0.955453315290934
ENSG00000181626	0.0726477761894744	0.986616674619817	0.199113175675676	0.758621124235269	0.466527777777778	0.681814750228926	824	0.955399188092016
ENSG00000176915	0.0370289460606593	0.947693461200678	0.306828341641269	0.721425456541497	0.5998	0.681656799394351	825	0.955345060893099
ENSG00000087116	0.040062376160846	0.951008304690894	0.284295123556386	0.755422582503025	0.576244444444445	0.681376735222337	826	0.955290933694181
ENSG00000197879	0.0526520881603123	0.964765972903705	0.201209831237793	0.670633060627918	0.578877777777778	0.681285431649522	827	0.955236806495264
ENSG00000100304	0.0697716532542298	0.98347373178808	0.246244303385417	0.786932220065111	0.457172222222222	0.681104186582464	828	0.955182679296346
ENSG00000182492	0.0351205644376831	0.945608037706205	0.248722330729167	0.718138515946548	0.615722222222223	0.681030141493666	829	0.955128552097429
ENSG00000163975	0.0732735474745538	0.987300499136025	0.227174201708161	0.611703217068814	0.524766666666667	0.680971955752458	830	0.955074424898512
ENSG00000150756	0.0896242177284484	0.994831967721065	0.248415777418349	0.839795987201803	0.37465	0.680768349990258	831	0.955020297699594
ENSG00000110628	0.0289259832725376	0.938838780999537	0.331349572470022	0.693748662408007	0.637622222222223	0.680705977040379	832	0.954966170500677
ENSG00000090615	0.042458300757017	0.95362650085443	0.291475756415005	0.748898776504603	0.568466666666667	0.680674975940066	833	0.954912043301759
ENSG00000154252	0.021243419320689	0.930443500322925	0.332730806790865	0.813749539961677	0.6123	0.680593188819808	834	0.954857916102842
ENSG00000167656	0.0288927625839292	0.938802478404872	0.465625	0.757389725164201	0.590522222222223	0.680592390038993	835	0.954803788903924
ENSG00000130643	0.0229803210912417	0.932341535661503	0.43064399614726	0.719691154400794	0.634088888888889	0.680586364184086	836	0.954749661705007
ENSG00000131153	0.0521674562148623	0.964236381320425	0.200703455054242	0.576219128388613	0.621977777777778	0.680571453970088	837	0.954695534506089
ENSG00000168397	0.0239200637939206	0.93336845893897	0.34655213088132	0.70639478181009	0.647783333333334	0.68016371108196	838	0.954641407307172
ENSG00000150457	0.0706902861544583	0.984477586892252	0.18376288206681	0.768683973983101	0.46945	0.680087199016042	839	0.954587280108255
ENSG00000198598	0.0450749437062838	0.956485891563998	0.28293711344401	0.654179083152629	0.601227777777778	0.67986530808425	840	0.954533152909337
ENSG00000114331	0.07730155460832	0.991702187253079	0.123313309043966	0.575011750765147	0.539305555555556	0.679768708107572	841	0.954479025710419
ENSG00000132388	0.0622415233859782	0.975245026609505	0.239649426806104	0.604370032482765	0.56565	0.679667576534972	842	0.954424898511502
ENSG00000162073	0.0330152894706537	0.943307454937166	0.325748105592366	0.755350785426933	0.594422222222223	0.679492851889017	843	0.954370771312585
ENSG00000123908	0.0477002361339725	0.95935473417003	0.301295979817708	0.65526485987852	0.587788888888889	0.679283840429666	844	0.954316644113667
ENSG00000122068	0.0775636753534139	0.991988625119398	0.208784618160941	0.608499038701445	0.510866666666667	0.679229761027102	845	0.95426251691475
ENSG00000113262	0.0361280883748114	0.946709030329711	0.331374180169753	0.69059139024725	0.610638888888889	0.679218514374873	846	0.954208389715832
ENSG00000117868	0.0193274449696762	0.92834977971783	0.400188487063172	0.741537048144934	0.640544444444445	0.679201370976058	847	0.954154262516915
ENSG00000157873	0.039234265072127	0.950103369168744	0.263249165302998	0.706875475641397	0.601333333333334	0.679168725197803	848	0.954100135317997
ENSG00000145495	0.0876803009546688	0.996956222986643	0.186730415924736	0.872810255784856	0.367611111111111	0.679136584595886	849	0.95404600811908
ENSG00000175137	0.0580817667524866	0.970699366501311	0.218243079849436	0.727924885208689	0.527738888888889	0.67856477530774	850	0.953991880920162
ENSG00000147394	0.0495945043016616	0.961424734894293	0.210387347495719	0.683929676337179	0.579722222222222	0.67843881574628	851	0.953937753721245
ENSG00000140987	0.0453085527804082	0.956741172712085	0.37983630952381	0.83634019017087	0.503961111111111	0.678359753592661	852	0.953883626522327
ENSG00000196923	0.0709230993484755	0.984731998325888	0.189620616824128	0.608620984925267	0.536994444444445	0.678284528921003	853	0.95382949932341
ENSG00000169258	0.081746030814088	0.996558980563465	0.198802601207386	0.631894963489356	0.485083333333333	0.678130564872114	854	0.953775372124493
ENSG00000163950	0.0223365204162836	0.931638009156557	0.362249688787775	0.742105903146131	0.633205555555556	0.678126714412443	855	0.953721244925575
ENSG00000037280	0.0487086523221094	0.960456701819283	0.196188851688685	0.71946913187992	0.568772222222222	0.678106764793271	856	0.953667117726658
ENSG00000099834	0.00850229378278392	0.916520371833909	0.608333333333333	0.752488036690349	0.645405555555556	0.678072995639098	857	0.95361299052774
ENSG00000103168	0.0493393285769113	0.961145886342617	0.239346208243534	0.608517208869973	0.608861111111111	0.677260757903604	858	0.953558863328823
ENSG00000109685	0.0260274633561682	0.935671363403382	0.276036071777344	0.717998244024838	0.641211111111111	0.677172922006749	859	0.953504736129905
ENSG00000174004	0.083457221034573	0.998428919073848	0.188722760489817	0.622015750367372	0.483361111111111	0.677094631094599	860	0.953450608930988
ENSG00000100253	0.0145399328767963	0.923118126845909	0.410966740098111	0.674282428356189	0.684183333333334	0.676988869587922	861	0.95339648173207
ENSG00000239697	0.0855680897713425	0.999264385449519	0.256002286585366	0.759092629083167	0.407	0.67686773905039	862	0.953342354533153
ENSG00000132970	0.0804410046956811	0.995132886277364	0.188122526128241	0.763255231652322	0.431422222222222	0.676851592543063	863	0.953288227334235
ENSG00000132334	0.0490255005398197	0.960802944263372	0.36707640229986	0.548759013969479	0.618266666666667	0.676786773875572	864	0.953234100135318
ENSG00000054282	0.0820613698285691	0.996903573794507	0.35556891025641	0.581273004366567	0.482933333333333	0.676698650037358	865	0.953179972936401
ENSG00000101825	0.0256251065932573	0.935231679727731	0.317542740061313	0.780395918904725	0.608511111111111	0.676650188494758	866	0.953125845737483
ENSG00000142182	0.0321178031309785	0.942326708174468	0.294190998318829	0.677340896453609	0.633472222222222	0.676513995335289	867	0.953071718538566
ENSG00000121406	0.0423046013365088	0.953458542633309	0.292772637038935	0.795507748775952	0.543088888888889	0.676326472791513	868	0.953017591339648
ENSG00000174672	0.024796792385449	0.934326522242996	0.387689946771978	0.707355293308129	0.633722222222223	0.676128697532436	869	0.952963464140731
ENSG00000154493	0.0662384982125787	0.979612803530983	0.293798537481399	0.598438179286532	0.541727777777778	0.676016189618924	870	0.952909336941813
ENSG00000132964	0.0741094055372911	0.988213900324283	0.198709303332913	0.762358597024034	0.452777777777778	0.675968405961435	871	0.952855209742896
ENSG00000141497	0.0640304243100203	0.97719988509869	0.267903645833333	0.659527886639077	0.525844444444445	0.675612886264165	872	0.952801082543978
ENSG00000198055	0.0559470295321034	0.968366588245477	0.226751348023774	0.664333913724627	0.559266666666667	0.675508582061167	873	0.952746955345061
ENSG00000161944	0.0736132855858585	0.98767175498483	0.285385443239796	0.657404806988314	0.488533333333333	0.675331005452975	874	0.952692828146143
ENSG00000100239	0.0136943419484259	0.9221940898674	0.419342041015625	0.648370788383339	0.695711111111112	0.675270900930007	875	0.952638700947226
ENSG00000103241	0.0461341298557727	0.957643339138723	0.281074814174486	0.570651508284469	0.629472222222223	0.675260432168503	876	0.952584573748308
ENSG00000127884	0.0202449857167831	0.929352441349086	0.368660481770833	0.706942695922426	0.652227777777778	0.675091910450492	877	0.952530446549391
ENSG00000061936	0.0475043150252367	0.959140637325719	0.207715338403052	0.661841579969549	0.593477777777778	0.674791096675204	878	0.952476319350474
ENSG00000072274	0.0758702861206174	0.990138139006535	0.166031716944097	0.643441956033013	0.502322222222222	0.67469460062307	879	0.952422192151556
ENSG00000165671	0.0647448125105767	0.977980547582377	0.19495849609375	0.608644831140087	0.554783333333333	0.674515119814364	880	0.952368064952639
ENSG00000180370	0.0823403601512555	0.997208446240697	0.199087247743711	0.61710516574642	0.485088888888889	0.674358040746387	881	0.952313937753721
ENSG00000114988	0.0778352926813885	0.992285440573102	0.195114971546645	0.685773404606137	0.471727777777778	0.674346519801558	882	0.952259810554804
ENSG00000145220	0.0900616363656356	0.994353969457024	0.144644111715337	0.760259273332064	0.416866666666667	0.67426172543451	883	0.952205683355886
ENSG00000178127	0.0759038054961903	0.99017476799756	0.143297236898671	0.742311275610313	0.460744444444445	0.674184936361674	884	0.952151556156969
ENSG00000178222	0.0344744683171305	0.944902002805603	0.282586348684211	0.784075305579987	0.576055555555556	0.67411216271546	885	0.952097428958051
ENSG00000185798	0.0850920577321163	0.999784579307379	0.17551705006803	0.59414802277838	0.488761111111111	0.674107772630996	886	0.952043301759134
ENSG00000131149	0.0505035909032635	0.96241815808317	0.221828799777561	0.559121835500577	0.625127777777778	0.673898483679893	887	0.951989174560216
ENSG00000152475	0.110232784236836	0.972311530369037	0.283696193321078	0.864935115235945	0.340694444444444	0.673878325591551	888	0.951935047361299
ENSG00000100299	0.0113943099709456	0.919680682346532	0.459860368208452	0.684142367979776	0.680827777777778	0.673696622098728	889	0.951880920162382
ENSG00000197858	0.0230002957024554	0.932363363331093	0.358050610645708	0.696317734261847	0.646511111111111	0.673592387284977	890	0.951826792963464
ENSG00000149418	0.0615123624866416	0.974448220953644	0.200741306427986	0.628381159146715	0.555566666666667	0.673133445102478	891	0.951772665764547
ENSG00000151702	0.0616360218666817	0.974583352299148	0.211650227987638	0.636096735761405	0.550055555555556	0.673052234910229	892	0.951718538565629
ENSG00000011677	0.0481765914625361	0.959875281309001	0.233233429664789	0.708054813320166	0.564483333333333	0.672742971809415	893	0.951664411366712
ENSG00000180879	0.0322670717909914	0.942489824590405	0.359957885742188	0.729734117725703	0.595855555555556	0.672564598711346	894	0.951610284167794
ENSG00000089692	0.0587249407813552	0.97140220822578	0.247903238932292	0.716900469524359	0.518777777777778	0.672178558290836	895	0.951556156968877
ENSG00000102030	0.0312302865889972	0.941356856114431	0.34760371340981	0.710023701087345	0.609505555555556	0.671961231812104	896	0.951502029769959
ENSG00000166106	0.0631524967034527	0.976240511546179	0.231139439408497	0.620159703297027	0.547088888888889	0.671550191855572	897	0.951447902571042
ENSG00000141499	0.078000307125669	0.992465763520508	0.266800318008814	0.720214085653232	0.442522222222222	0.671525677681366	898	0.951393775372124
ENSG00000186827	0.026947108602692	0.936676324769909	0.354337591873972	0.508957356042901	0.713427777777778	0.671470244501118	899	0.951339648173207
ENSG00000168393	0.0221294581102807	0.93141173753847	0.350490223277699	0.712186113397175	0.641211111111111	0.671409391831586	900	0.95128552097429
ENSG00000115641	0.0931560648059972	0.990972468768796	0.138245953165967	0.837390138811829	0.378572222222222	0.671356725191989	901	0.951231393775372
ENSG00000170291	0.0726389488148011	0.986607028323544	0.214630713829627	0.718999981522358	0.469866666666667	0.671233929074223	902	0.951177266576455
ENSG00000140995	0.0214038704016785	0.930618836560698	0.335808638687972	0.650311780501536	0.67325	0.671183976857237	903	0.951123139377537
ENSG00000182326	0.0839725599485698	0.938516206948698	0.255128775069963	0.696002424505138	0.521033333333333	0.670681766786664	904	0.95106901217862
ENSG00000131591	0.0307295404397827	0.940809655401656	0.324536380997623	0.540739540128682	0.688438888888889	0.670616295391189	905	0.951014884979702
ENSG00000125648	0.048609036631864	0.960347844713159	0.273588481702303	0.667342466487022	0.572694444444445	0.670406369988378	906	0.950960757780785
ENSG00000160224	0.0385772020393115	0.94938534994791	0.32835175270258	0.669591670652209	0.601155555555556	0.670365166184087	907	0.950906630581867
ENSG00000113761	0.0703376982583933	0.984092289175345	0.219038407881181	0.668671744832962	0.499133333333333	0.670313216281852	908	0.95085250338295
ENSG00000141252	0.047077414887177	0.958674133369181	0.201947571128927	0.687408738624096	0.579305555555556	0.670298867069966	909	0.950798376184033
ENSG00000168826	0.0979333170403235	0.985752027569541	0.159083827849357	0.760339174722883	0.406405555555556	0.670241021949121	910	0.950744248985115
ENSG00000100266	0.0693636936989634	0.983027925545186	0.210033332908546	0.802409605289933	0.444338888888889	0.670238229517261	911	0.950690121786198
ENSG00000006607	0.0227354055501212	0.932073899137725	0.347521835498596	0.700990430501494	0.64295	0.670176998519346	912	0.95063599458728
ENSG00000200084	0.0276866347850769	0.937484457303232	0.347490057887801	0.698715889231614	0.625327777777778	0.669914629382922	913	0.950581867388363
ENSG00000177294	0.086377727918065	0.99837963661686	0.270594741358901	0.483553215472142	0.519255555555556	0.669867938036275	914	0.950527740189445
ENSG00000167716	0.0537821147055727	0.966000832786284	0.200377569093809	0.676621552832008	0.558994444444445	0.669861689392379	915	0.950473612990528
ENSG00000125731	0.0521014681706509	0.964164271520113	0.247361274614726	0.671156732129293	0.561033333333334	0.66980831461951	916	0.95041948579161
ENSG00000180176	0.0354916530394452	0.946013552451961	0.275862545437283	0.712842036470935	0.599877777777778	0.669698456014634	917	0.950365358592693
ENSG00000130822	0.0287210572456198	0.938614843844611	0.511111111111111	0.712981862510135	0.592	0.669652533025629	918	0.950311231393775
ENSG00000267200	0.130163666630502	0.950531646351655	0.235822123865927	0.704603032861042	0.404216666666667	0.669532127348381	919	0.950257104194858
ENSG00000131446	0.058340934587321	0.970982577513861	0.171461790035933	0.723113913732191	0.524916666666667	0.669409862844465	920	0.95020297699594
ENSG00000107959	0.0549872789514675	0.967317800945497	0.263391494750977	0.658539703300034	0.553216666666667	0.669364333880082	921	0.950148849797023
ENSG00000113758	0.0543966774958907	0.966672408987987	0.228858947753906	0.66713011832957	0.556222222222222	0.669211571687629	922	0.950094722598106
ENSG00000177575	0.0698240307990041	0.983530968433592	0.271412816540948	0.561330951244249	0.54025	0.669193187519522	923	0.950040595399188
ENSG00000111752	0.0958803093139123	0.987995494230216	0.181472342354911	0.758024290585394	0.403988888888889	0.669103471318335	924	0.949986468200271
ENSG00000251692	0.0204429577224192	0.929568779353409	0.548611111111111	0.903968248978143	0.531533333333333	0.668941725208515	925	0.949932341001353
ENSG00000027847	0.0562319410246156	0.968677931172477	0.207839439655172	0.684203123030023	0.544394444444445	0.668899086927738	926	0.949878213802436
ENSG00000251922	0.0840043626988499	0.999026819445426	0.168282785723286	0.854270605132967	0.371205555555556	0.668817038575143	927	0.949824086603518
ENSG00000255192	0.0896236476829006	0.994832590650129	0.193654712877775	0.705831282032315	0.428166666666667	0.668775612549964	928	0.949769959404601
ENSG00000188263	0.0244436390538569	0.93394060663472	0.407410460633117	0.700351093621246	0.626777777777778	0.668638782986748	929	0.949715832205683
ENSG00000109736	0.0278108893129572	0.937620239008849	0.340949164496528	0.739560139053055	0.606094444444445	0.668617817821266	930	0.949661705006766
ENSG00000124227	0.0602088630234985	0.973023794951662	0.466911764705882	0.711805531731082	0.480816666666667	0.668561444715387	931	0.949607577807848
ENSG00000188176	0.0565504643993261	0.96902600417903	0.221073194481861	0.63507595576965	0.562827777777778	0.668531543173199	932	0.949553450608931
ENSG00000187848	0.0290479472334705	0.938972059640741	0.335098087086397	0.679410190693973	0.629011111111112	0.668520683328379	933	0.949499323410014
ENSG00000160284	0.0238828646261605	0.933327808778915	0.4476318359375	0.69161174651291	0.626927777777778	0.668460455708687	934	0.949445196211096
ENSG00000150760	0.0547262197453254	0.967032523097826	0.353201329022989	0.515291301598381	0.604238888888889	0.66830691169256	935	0.949391069012179
ENSG00000055609	0.0636115687246919	0.976742171993556	0.304856411246366	0.72578361465115	0.484205555555556	0.668210596932192	936	0.949336941813261
ENSG00000198040	0.0139324325906701	0.922454268341754	0.44022216796875	0.725352148860886	0.649472222222222	0.668187666364283	937	0.949282814614344
ENSG00000171798	0.0301006064021467	0.940122374722169	0.333705767463235	0.774031150331475	0.582772222222222	0.668185056394423	938	0.949228687415426
ENSG00000163956	0.037036540494273	0.947701760175104	0.331975015361657	0.663832285722853	0.6064	0.668174200566866	939	0.949174560216509
ENSG00000109536	0.0476937452315918	0.959347641102186	0.155267322063446	0.785943217329776	0.537111111111111	0.668094840613032	940	0.949120433017591
ENSG00000183778	0.0587669356313903	0.971448098966843	0.261706959117543	0.534070143766702	0.593422222222222	0.668082666690164	941	0.949066305818674
ENSG00000108963	0.0552051252718068	0.967555857018324	0.206181888994963	0.6751605826709	0.551477777777778	0.668048382125009	942	0.949012178619756
ENSG00000182208	0.0315585384922254	0.941715560171762	0.324554443359375	0.707027514016164	0.608327777777778	0.668038673328079	943	0.948958051420839
ENSG00000155961	0.0321917880335403	0.942407556707163	0.319846837660846	0.673981788841999	0.621355555555556	0.668035205339009	944	0.948903924221922
ENSG00000185722	0.0601146042309877	0.972920791706349	0.235612305727872	0.592710271031762	0.565844444444445	0.667988660601345	945	0.948849797023004
ENSG00000180745	0.0523903990763701	0.964480006744039	0.255403692072088	0.542561260952726	0.613883333333334	0.667862577290224	946	0.948795669824087
ENSG00000148803	0.020135365708579	0.929232651817568	0.426161024305555	0.717688575585413	0.631061111111111	0.667480529999799	947	0.948741542625169
ENSG00000160883	0.0784144535910158	0.992918330637372	0.22705078125	0.579967526951773	0.504211111111111	0.667356619664582	948	0.948687415426252
ENSG00000183495	0.0407347687641815	0.951743075617014	0.311687983823626	0.68318594345917	0.585922222222222	0.667312563059715	949	0.948633288227334
ENSG00000014164	0.0214663054640158	0.930687063766572	0.312382289341518	0.690338739799895	0.653944444444445	0.667260935037937	950	0.948579161028417
ENSG00000213337	0.0730614768909508	0.987068754618991	0.182719170292721	0.720381378100374	0.467527777777778	0.667225273634863	951	0.948525033829499
ENSG00000100413	0.0769667131430022	0.991336282315466	0.235442228095476	0.818528275498147	0.401811111111111	0.66707389364188	952	0.948470906630582
ENSG00000183036	0.0608788403068946	0.973755926486957	0.273087785050676	0.56161863160675	0.570466666666667	0.666975876707699	953	0.948416779431664
ENSG00000163982	0.0914079248748081	0.992882784839878	0.156544555788455	0.744521317673906	0.413144444444445	0.666941377584682	954	0.948362652232747
ENSG00000043039	0.057659326447982	0.970237736120144	0.196417651333652	0.632727892870539	0.56135	0.666916578346099	955	0.948308525033829
ENSG00000100426	0.040878539830046	0.951900184423224	0.341747896170911	0.805297381966402	0.5263	0.66687818456615	956	0.948254397834912
ENSG00000087269	0.0446598333003556	0.956032271081124	0.303741805854885	0.813368094121663	0.513916666666667	0.666800973022457	957	0.948200270635995
ENSG00000154118	0.0345092325176958	0.944939992104888	0.319341080912044	0.643297612250278	0.625044444444445	0.666760781432269	958	0.948146143437077
ENSG00000186766	0.0529497303660415	0.965091227580915	0.366773200757576	0.611158789292684	0.564372222222222	0.666700918382284	959	0.94809201623816
ENSG00000072778	0.0691220902900598	0.982763908422402	0.181277993284626	0.663739567296928	0.506855555555556	0.666621847089847	960	0.948037889039242
ENSG00000073464	0.0725978498596386	0.986562116590134	0.201603976162997	0.732318685886318	0.460588888888889	0.666614877393168	961	0.947983761840325
ENSG00000206422	0.0873394474933209	0.99732869765728	0.177076445685493	0.676855644599157	0.441922222222222	0.666548233307474	962	0.947929634641407
ENSG00000120457	0.0571266704953437	0.969655665309606	0.183762922235157	0.640595129175006	0.561111111111111	0.666504882343561	963	0.94787550744249
ENSG00000103194	0.059113179745828	0.971826464385153	0.249280662946804	0.591877592976153	0.566172222222222	0.666386228080286	964	0.947821380243573
ENSG00000167193	0.0453006572497755	0.956732544707662	0.212407726711697	0.659742997744212	0.592166666666667	0.666316641379429	965	0.947767253044655
ENSG00000111671	0.0742431798373843	0.988360084957908	0.232125418526786	0.592965384993701	0.511888888888889	0.66625027552689	966	0.947713125845737
ENSG00000183569	0.0785714510543275	0.993089892862988	0.227101791736692	0.83194878759521	0.389916666666667	0.666085769924202	967	0.94765899864682
ENSG00000185345	0.0703500644476719	0.984105802584481	0.252444212464081	0.737516132514397	0.458827777777778	0.666029066880941	968	0.947604871447903
ENSG00000163161	0.0839779633003168	0.998997970956592	0.168983979658647	0.679916292374091	0.445655555555556	0.666023529967918	969	0.947550744248985
ENSG00000207960	0.0269030284025665	0.936628155219398	0.369506072998047	0.739756442011689	0.602305555555556	0.665943584477415	970	0.947496617050068
ENSG00000222449	0.0715854622110761	0.98545580904535	0.38125	0.789056564727402	0.413183333333333	0.66591589803859	971	0.94744248985115
ENSG00000111701	0.0889568211855849	0.995561279098758	0.302136479591837	0.717750028459364	0.404544444444444	0.665742738107723	972	0.947388362652233
ENSG00000166166	0.0394378542635483	0.950325845469029	0.26424802004636	0.732207105642794	0.57365	0.665694819557532	973	0.947334235453315
ENSG00000160318	0.0759524508209505	0.990227926182448	0.373214285714286	0.743850042506897	0.417983333333333	0.665668578781135	974	0.947280108254398
ENSG00000151715	0.0572547688354155	0.969795647420507	0.187400079542591	0.649581842669618	0.554961111111111	0.665492760952632	975	0.94722598105548
ENSG00000205744	0.0573812009090455	0.969933808684286	0.279085286458333	0.682224040905906	0.527088888888889	0.665436156079813	976	0.947171853856563
ENSG00000051596	0.0537154556686579	0.965927989744815	0.226985337999132	0.626672720651806	0.572633333333334	0.665392607596284	977	0.947117726657645
ENSG00000178234	0.0647714498472244	0.978009656083007	0.309687224911972	0.642015471976877	0.513033333333334	0.665155419713975	978	0.947063599458728
ENSG00000135956	0.0718303918007833	0.985723460921011	0.185904107442716	0.68234177622976	0.486088888888889	0.665054344059154	979	0.947009472259811
ENSG00000145214	0.0143497366237162	0.922910285956038	0.421585648148148	0.744852313522441	0.638161111111111	0.664989218702556	980	0.946955345060893
ENSG00000150753	0.0939070259997448	0.990151840390267	0.223616979455435	0.835762710288083	0.359561111111111	0.664876132368069	981	0.946901217861976
ENSG00000161955	0.0910390790377553	0.993285848758104	0.29365234375	0.807773149803774	0.363611111111111	0.664859157406239	982	0.946847090663058
ENSG00000120451	0.0574132095435234	0.969968786781728	0.204702742556308	0.604267336735556	0.571227777777778	0.664696608086884	983	0.946792963464141
ENSG00000065970	0.101691953614953	0.981644699703067	0.262272426060268	0.729869671520144	0.397383333333333	0.664693605422333	984	0.946738836265223
ENSG00000176720	0.0209386380076432	0.930110444238518	0.323359898158482	0.703577884345207	0.645511111111111	0.664690615430397	985	0.946684709066306
ENSG00000167858	0.0625397894294869	0.975570962998352	0.245997051860011	0.627336734428018	0.536122222222222	0.664629065588499	986	0.946630581867388
ENSG00000117984	0.0250345885730494	0.934586378945946	0.373023986816406	0.694825439842567	0.627122222222222	0.664530143972049	987	0.946576454668471
ENSG00000173141	0.0562951983630185	0.968747056937531	0.14553939594942	0.751714062019292	0.517472222222222	0.664283021046239	988	0.946522327469553
ENSG00000100341	0.0639003622828847	0.977057757128131	0.407986111111111	0.60425755998363	0.518188888888889	0.664140569904048	989	0.946468200270636
ENSG00000111641	0.0753225420698181	0.989539580364625	0.182141554983039	0.681336724031189	0.472866666666667	0.663958394647101	990	0.946414073071718
ENSG00000283297	0.0518846588915063	0.963927348695504	0.404605263157895	0.643454462492706	0.545483333333334	0.663949284174436	991	0.946359945872801
ENSG00000013619	0.069182893423439	0.98283035230415	0.239815848214286	0.643364802784768	0.504422222222222	0.663917267357107	992	0.946305818673884
ENSG00000144029	0.0761601173279901	0.990454858053716	0.170115746392144	0.67863618837095	0.472538888888889	0.663865162659968	993	0.946251691474966
ENSG00000167695	0.0433911498756126	0.954645891025293	0.211794786675032	0.669074985446664	0.592088888888889	0.66364140259535	994	0.946197564276049
ENSG00000134909	0.0591582979321741	0.971875768216578	0.208837027190834	0.64075149863624	0.54665	0.663579364799182	995	0.946143437077131
ENSG00000023191	0.015692412279757	0.92437752255319	0.555803571428571	0.855471874757168	0.563422222222223	0.663463814801226	996	0.946089309878214
ENSG00000141485	0.0659691322127508	0.979318448262681	0.223479024479898	0.599879779127695	0.537366666666667	0.66338809187695	997	0.946035182679296
ENSG00000167244	0.0346697557351264	0.94511540717125	0.315966754489475	0.688265035615847	0.600988888888889	0.663370487568947	998	0.945981055480379
ENSG00000144028	0.073129732272737	0.987143342099339	0.154268790935648	0.687264045982128	0.481533333333333	0.663345441246582	999	0.945926928281461
ENSG00000135974	0.0997423764127856	0.983775140518855	0.142340686295059	0.854570594207728	0.357527777777778	0.662967166662506	1000	0.945872801082544
ENSG00000198610	0.0560980126926765	0.968531578217366	0.239988327026367	0.707564914886808	0.523166666666667	0.662964446010397	1001	0.945818673883626
ENSG00000135972	0.0944303255851721	0.98957999394354	0.152471851516556	0.806853372652133	0.379905555555556	0.662953264202383	1002	0.945764546684709
ENSG00000170004	0.0797561852886303	0.994384535704428	0.217748975753784	0.76710014842631	0.411933333333333	0.662794737269254	1003	0.945710419485792
ENSG00000132406	0.0928625863726595	0.991293173397595	0.148933721625287	0.760442641111628	0.401638888888889	0.662790526585581	1004	0.945656292286874
ENSG00000175416	0.0700807843807176	0.983811541221104	0.209728869763049	0.561761832701542	0.540344444444445	0.662786200957809	1005	0.945602165087957
ENSG00000162571	0.0317870786773216	0.94196530218651	0.353404371044304	0.576079229771177	0.655688888888889	0.662742260858347	1006	0.945548037889039
ENSG00000101850	0.0769041078777796	0.991267869116868	0.194709245548692	0.766778535071215	0.425588888888889	0.662562612063337	1007	0.945493910690122
ENSG00000165828	0.00668106338971589	0.914530184648691	0.7	0.796406821242453	0.601844444444445	0.662477958059573	1008	0.945439783491204
ENSG00000075399	0.0187710213562265	0.927741736304292	0.341684275660022	0.680278025329157	0.658761111111111	0.662432202027752	1009	0.945385656292287
ENSG00000171860	0.0911639381219157	0.993149406411106	0.201964005180027	0.778352698829377	0.386616666666667	0.662392582499981	1010	0.945331529093369
ENSG00000205544	0.0788592865886056	0.993404431097113	0.28440426557492	0.605221662650537	0.477422222222222	0.662242049564173	1011	0.945277401894452
ENSG00000206432	0.0853456047074665	0.9995075106053	0.179457464883494	0.771253222754431	0.395494444444445	0.662199350660966	1012	0.945223274695534
ENSG00000213859	0.078105605398689	0.992580830386505	0.384712837837838	0.817524321890969	0.371488888888889	0.662108533975863	1013	0.945169147496617
ENSG00000168427	0.037818655494544	0.948556432520147	0.28615138841712	0.640612388248644	0.613238888888889	0.662087969849367	1014	0.9451150202977
ENSG00000067829	0.0308873210819903	0.940982073462211	0.364604749177632	0.667606794136179	0.61585	0.662014511669188	1015	0.945060893098782
ENSG00000148773	0.0534014976499806	0.965584905625504	0.536764705882353	0.570275609137898	0.551777777777778	0.662006167177299	1016	0.945006765899865
ENSG00000172288	0.0830337364558574	0.997966147540436	0.267930772569444	0.947074476134279	0.3116	0.661907622826219	1017	0.944952638700947
ENSG00000147400	0.0474872002177624	0.959121934765822	0.221742189847506	0.605896984986679	0.601616666666667	0.66185547736763	1018	0.94489851150203
ENSG00000169398	0.0416737881556915	0.95276920848124	0.272183418273926	0.687759735876526	0.579511111111111	0.661742251070243	1019	0.944844384303112
ENSG00000242247	0.0711962268577099	0.985030464061403	0.242911537924966	0.761329971100003	0.441388888888889	0.661660075523625	1020	0.944790257104195
ENSG00000146950	0.0685252540171903	0.982111703239324	0.221196843289781	0.768777195347353	0.450822222222222	0.661509697537054	1021	0.944736129905277
ENSG00000168824	0.094076581711692	0.989966554878679	0.164638085798784	0.74030009673144	0.406277777777778	0.661436821336477	1022	0.94468200270636
ENSG00000177947	0.028057281104482	0.937889488735793	0.423981584821429	0.723801613502287	0.5923	0.661396278978515	1023	0.944627875507443
ENSG00000185324	0.0172099032758385	0.926035792229328	0.381824870685955	0.691818410967384	0.652566666666667	0.661361268165281	1024	0.944573748308525
ENSG00000275591	0.0647411637776251	0.977976560353968	0.318399701799665	0.619379239483027	0.517333333333333	0.66108951744774	1025	0.944519621109608
ENSG00000074370	0.0627174463125397	0.975765101232243	0.180181164211697	0.606597661717885	0.549616666666667	0.660916023153115	1026	0.94446549391069
ENSG00000167740	0.0534187738524531	0.965603784553124	0.256203954360064	0.605406278536156	0.573966666666667	0.660909046615926	1027	0.944411366711773
ENSG00000177042	0.0225885373032163	0.931913405822866	0.404501425253378	0.721134589332004	0.615761111111111	0.660787323119637	1028	0.944357239512855
ENSG00000177106	0.0238035679141986	0.93324115565662	0.376783349048132	0.666553827431369	0.639394444444445	0.660745254150035	1029	0.944303112313938
ENSG00000178935	0.0451822460942174	0.956603148468023	0.28851528825431	0.825339846374354	0.501794444444445	0.660735627884412	1030	0.94424898511502
ENSG00000102181	0.0604624065577652	0.973300859893425	0.26619590201029	0.6433881377534	0.529344444444445	0.660716907682618	1031	0.944194857916103
ENSG00000184985	0.0513695723840279	0.963364477259598	0.277297704360064	0.757564396915145	0.510544444444445	0.660657453716414	1032	0.944140730717185
ENSG00000130595	0.0240837497539914	0.933547330157776	0.414572143554687	0.701364632233527	0.617394444444445	0.660587957066787	1033	0.944086603518268
ENSG00000160180	0.0447567185492678	0.956138144440999	0.454613095238095	0.620624109158504	0.571166666666667	0.660555738125819	1034	0.944032476319351
ENSG00000168924	0.0164250437929539	0.925178120794138	0.55	0.706158157375694	0.624572222222223	0.660459476587515	1035	0.943978349120433
ENSG00000071677	0.0431632605018336	0.954396860198074	0.287590121045525	0.619668197097487	0.600633333333334	0.660402808074983	1036	0.943924221921516
ENSG00000161013	0.0390554540887565	0.949907969767859	0.29316158085079	0.746927226801804	0.558138888888889	0.660190653207551	1037	0.943870094722598
ENSG00000187608	0.0243979725854751	0.996382430375862	0.427497632575758	0.518256154141804	0.603266666666667	0.660098230409791	1038	0.943815967523681
ENSG00000144021	0.0752324213642026	0.989441099099365	0.154358606228883	0.659624454875435	0.482255555555556	0.660052694242516	1039	0.943761840324763
ENSG00000169093	0.0519472909301095	0.963995791151267	0.235907303659539	0.804108301321043	0.492738888888889	0.660039649808274	1040	0.943707713125846
ENSG00000072609	0.0338678196092291	0.944239074881169	0.322572686698999	0.696706382773829	0.595394444444445	0.659996984570706	1041	0.943653585926928
ENSG00000022567	0.0415581466457919	0.952642838829186	0.294265323215061	0.659642712016499	0.587372222222222	0.659996317598231	1042	0.943599458728011
ENSG00000134954	0.060915886590232	0.973796409579398	0.213908314704895	0.624453845811758	0.542372222222222	0.659825568672216	1043	0.943545331529093
ENSG00000182378	0.0581288529142539	0.970750820878586	0.274567453484786	0.827504011406328	0.453694444444445	0.659751481664273	1044	0.943491204330176
ENSG00000145506	0.0245396442606489	0.934045518310364	0.356033325195312	0.678813549978666	0.63255	0.659395112378754	1045	0.943437077131258
ENSG00000253626	0.0886751872271076	0.995869040432644	0.174272561684633	0.76649937465691	0.3935	0.659387656499446	1046	0.943382949932341
ENSG00000179580	0.0385574677071358	0.94936378484821	0.214114295111762	0.732370143023795	0.576555555555556	0.65936820488138	1047	0.943328822733424
ENSG00000164236	0.0993670620143567	0.984185273091331	0.197457447156801	0.855434902907091	0.345383333333333	0.659277704453912	1048	0.943274695534506
ENSG00000189058	0.0695331398652596	0.983213091348497	0.156863084000148	0.56550159454683	0.543927777777778	0.659172437695807	1049	0.943220568335589
ENSG00000132361	0.0541862726529749	0.966442484743546	0.190874099731445	0.656236310617182	0.555344444444445	0.65894757790194	1050	0.943166441136671
ENSG00000146938	0.0351752559024437	0.945667802935646	0.213462829589844	0.755792238290818	0.578227777777778	0.658923111599571	1051	0.943112313937754
ENSG00000100300	0.0707302733320093	0.984521283707678	0.405960648148148	0.779736045068092	0.40895	0.658874806756946	1052	0.943058186738836
ENSG00000168993	0.022692370540137	0.932026871740361	0.398151869184516	0.780626864228001	0.587527777777778	0.658845503003539	1053	0.943004059539919
ENSG00000226807	0.0365938650360736	0.947218017411162	0.395399305555556	0.724973396639074	0.560866666666667	0.658542451733339	1054	0.942949932341001
ENSG00000274286	0.0648193631668559	0.978062014354149	0.2046190744423	0.743546040619369	0.474683333333333	0.658539996757632	1055	0.942895805142084
ENSG00000174227	0.0237486926076213	0.933181189530231	0.404363873361171	0.663378990984127	0.634583333333334	0.658504657568026	1056	0.942841677943166
ENSG00000153786	0.0472698112160071	0.958884378437338	0.242691537608271	0.623077348825128	0.587916666666667	0.658442353802884	1057	0.942787550744249
ENSG00000259224	0.0843223198800901	0.999374273732352	0.271826171875	0.717979490438533	0.404338888888889	0.658437404078385	1058	0.942733423545332
ENSG00000196570	0.0864544413121219	0.998295806468644	0.204308143028846	0.685606047120534	0.4253	0.658425027099329	1059	0.942679296346414
ENSG00000197381	0.0300936038231215	0.940114722509087	0.311700506524725	0.600344372655781	0.651983333333334	0.658405800042694	1060	0.942625169147497
ENSG00000100412	0.0807426295795299	0.995462493108473	0.236475912372718	0.812091228510985	0.380561111111111	0.658394739544337	1061	0.942571041948579
ENSG00000157578	0.0585303471748898	0.971189562037035	0.30999755859375	0.490303518320364	0.595861111111111	0.658357527197203	1062	0.942516914749662
ENSG00000177030	0.0162314708440134	0.924966589950016	0.39637327729986	0.707110570229843	0.643605555555556	0.658109417651714	1063	0.942462787550744
ENSG00000172000	0.02869313929854	0.938584335930441	0.510174418604651	0.718011803141062	0.576672222222222	0.658076996447399	1064	0.942408660351827
ENSG00000087206	0.0549892691383006	0.967319975763327	0.227083013298806	0.650503982297246	0.548711111111111	0.657941163580791	1065	0.942354533152909
ENSG00000239112	0.0844027967436437	0.99946221648971	0.305129716981132	0.748990943261114	0.384944444444444	0.657886826693111	1066	0.942300405953992
ENSG00000183172	0.0791236416947846	0.993693310607727	0.242096804500966	0.846159163993025	0.369911111111111	0.657798390461599	1067	0.942246278755074
ENSG00000129757	0.0353722212830503	0.945883040929646	0.344690897378577	0.694393373273715	0.585211111111111	0.657777484146025	1068	0.942192151556157
ENSG00000169992	0.0745185876453539	0.988661042537034	0.308871895926339	0.602760727668565	0.485905555555556	0.657659196443487	1069	0.94213802435724
ENSG00000083454	0.0579032303950179	0.97050426720356	0.254026905874188	0.658796081814257	0.530127777777778	0.657649152229719	1070	0.942083897158322
ENSG00000179091	0.0154197381224027	0.92407955222732	0.353075408935547	0.699611181728056	0.655355555555556	0.657552399158172	1071	0.942029769959405
ENSG00000142512	0.0800867474586604	0.994745764353596	0.33359375	0.706669291945807	0.415333333333333	0.657474067369705	1072	0.941975642760487
ENSG00000179409	0.0386328643634801	0.949446176104053	0.226014591926752	0.679711743322895	0.595822222222223	0.657413759855764	1073	0.94192151556157
ENSG00000163126	0.107773205384969	0.974999286037211	0.215371621621622	0.72549485408143	0.394577777777778	0.657412766214295	1074	0.941867388362652
ENSG00000113194	0.0691158365953336	0.982757074568129	0.193332795173891	0.573855685819725	0.534605555555556	0.657386219273918	1075	0.941813261163735
ENSG00000261667	0.0247769965219706	0.934304889903691	0.485294117647059	0.759923626844409	0.575155555555556	0.657360398761823	1076	0.941759133964817
ENSG00000115677	0.0211735988599691	0.930367202570197	0.362303331163194	0.68854590715303	0.63745	0.657347545835251	1077	0.9417050067659
ENSG00000102032	0.0295151967555367	0.939482656221303	0.284410978618421	0.649538833846424	0.634766666666667	0.657315280371904	1078	0.941650879566982
ENSG00000160285	0.0207175269861049	0.929868820595924	0.361619737413194	0.683068617436242	0.641611111111111	0.657292549658978	1079	0.941596752368065
ENSG00000185163	0.0287373866343631	0.938632688121943	0.320467688820579	0.699390434405181	0.6102	0.657134413960917	1080	0.941542625169147
ENSG00000167074	0.0829426963634857	0.997866661596281	0.287141842312283	0.802320816881167	0.368083333333333	0.656996646659276	1081	0.94148849797023
ENSG00000149043	0.0246559021068363	0.934172561476646	0.341183471679688	0.753191927335979	0.5983	0.656995953940291	1082	0.941434370771313
ENSG00000196323	0.0478403694258663	0.959507867723485	0.209151537522026	0.626028334296414	0.587433333333333	0.656932484741583	1083	0.941380243572395
ENSG00000177300	0.0998571668930546	0.983649700847034	0.410845588235294	0.500726795803129	0.470627777777778	0.656901186025735	1084	0.941326116373478
ENSG00000100865	0.0444383845473313	0.955790278375462	0.234278124432231	0.725676757840391	0.551988888888889	0.656802835315061	1085	0.94127198917456
ENSG00000283128	0.0340879353321384	0.944479610890597	0.252996982672276	0.747307597752212	0.578016666666667	0.656751637450441	1086	0.941217861975643
ENSG00000146910	0.0340879353321384	0.944479610890597	0.252996982672276	0.747275068362175	0.578016666666667	0.656739046453345	1087	0.941163734776725
ENSG00000170846	0.0547228445826945	0.967028834819044	0.376893939393939	0.624751124994558	0.538766666666667	0.656646304147923	1088	0.941109607577808
ENSG00000213123	0.0802554066353192	0.994930070157702	0.170756010782151	0.597218321268592	0.485144444444445	0.656562248182296	1089	0.941055480378891
ENSG00000141505	0.0690601867431586	0.982696262041016	0.269435508578431	0.681779613574654	0.475144444444445	0.656543450491748	1090	0.941001353179973
ENSG00000169862	0.0932307494828842	0.990890855543233	0.173028679304226	0.847650636724364	0.35205	0.65653214062966	1091	0.940947225981055
ENSG00000182870	0.0401417674588289	0.951095061174019	0.315618896484375	0.700990572597561	0.567144444444445	0.656455622815539	1092	0.940893098782138
ENSG00000121743	0.0666947144493734	0.980111343260834	0.218397494112508	0.770503975270893	0.451116666666667	0.656203123197922	1093	0.940838971583221
ENSG00000198920	0.0807761021856686	0.995499070991231	0.176898979278932	0.634420277836282	0.465266666666667	0.6561100452838	1094	0.940784844384303
ENSG00000145920	0.0711660761610257	0.984997516263917	0.403044871794872	0.663893156913469	0.456127777777778	0.65607977830964	1095	0.940730717185386
ENSG00000185522	0.00418618716700066	0.911803857048377	0.685714285714286	0.792709781651143	0.607361111111111	0.656078513163066	1096	0.940676589986468
ENSG00000130675	0.0428530517287357	0.954057873144426	0.280073372714491	0.745435822040884	0.541805555555556	0.656054912615837	1097	0.940622462787551
ENSG00000187527	0.0728448195325815	0.986831997808952	0.183097006260664	0.537709915068635	0.536761111111111	0.656027960046652	1098	0.940568335588633
ENSG00000178685	0.0228936985657573	0.932246877104943	0.374112955729167	0.731661626947172	0.608705555555556	0.656027130132284	1099	0.940514208389716
ENSG00000172482	0.0234713268772666	0.932878092390917	0.260548937451708	0.687856873568657	0.641777777777778	0.655893636392363	1100	0.940460081190798
ENSG00000108405	0.0690812383233705	0.982719266590756	0.188145595126682	0.606086943551068	0.519027777777778	0.655585053821452	1101	0.940405953991881
ENSG00000151500	0.038236785166708	0.949013352368655	0.281886142233144	0.668424831462354	0.592311111111111	0.655496434997686	1102	0.940351826792963
ENSG00000132376	0.0514152912912543	0.963414437541191	0.210552702779355	0.640265991564301	0.565972222222222	0.655470057950516	1103	0.940297699594046
ENSG00000140948	0.0327307786928845	0.942996549899491	0.311447143554688	0.626339620270282	0.627283333333334	0.655461258961343	1104	0.940243572395129
ENSG00000171163	0.0599092403077544	0.972696376031166	0.284713179976852	0.693547079682527	0.500377777777778	0.655427122249763	1105	0.940189445196211
ENSG00000184709	0.029590703887262	0.939565168201404	0.266116536458333	0.716585658628921	0.604861111111111	0.655304441829549	1106	0.940135317997294
ENSG00000170296	0.0723246783931881	0.986263602819463	0.319401041666667	0.635844657981672	0.474733333333333	0.65497327563187	1107	0.940081190798376
ENSG00000100312	0.00495914851691167	0.91264852655264	0.677884615384615	0.764652327131302	0.616488888888889	0.654687884878147	1108	0.940027063599459
ENSG00000100167	0.08662155654826	0.99811318783748	0.25701193376021	0.796082798925853	0.364261111111111	0.654610002837378	1109	0.939972936400541
ENSG00000252138	0.115727617826098	0.966306937300595	0.298930921052632	0.870915743663744	0.310955555555556	0.6544942069926	1110	0.939918809201624
ENSG00000115041	0.0817980799848869	0.996615858371522	0.210844560102983	0.661330928296844	0.44285	0.654453970403158	1111	0.939864682002706
ENSG00000135709	0.0430990925313075	0.954326739320931	0.253341674804687	0.597169370167123	0.608722222222222	0.654362302366582	1112	0.939810554803789
ENSG00000212156	0.0782520690536511	0.99274088157515	0.40719696969697	0.710203088013588	0.406594444444445	0.654271630686701	1113	0.939756427604871
ENSG00000197785	0.0311030678907204	0.941217835250297	0.314233501305741	0.572565542289759	0.655427777777778	0.654202629458668	1114	0.939702300405954
ENSG00000145975	0.0457125235726224	0.957182620151644	0.260952923748944	0.726085449317126	0.540077777777778	0.653947116397076	1115	0.939648173207036
ENSG00000132323	0.0298628107134939	0.939862518564454	0.330244584517045	0.675214922240957	0.611544444444445	0.653753047040237	1116	0.939594046008119
ENSG00000163359	0.0403027823961033	0.951271013577412	0.29138732224368	0.615000177762804	0.605061111111111	0.653698148839939	1117	0.939539918809202
ENSG00000180902	0.0254363538005183	0.935025416209006	0.334849717881944	0.695910334085887	0.617833333333334	0.653541082196559	1118	0.939485791610284
ENSG00000130294	0.0238724626201454	0.93331644177167	0.327084416928499	0.676656191928431	0.633105555555556	0.653384172905368	1119	0.939431664411367
ENSG00000164237	0.0976277543703338	0.986085937497911	0.223330207492994	0.822671117369581	0.350338888888889	0.653314115960777	1120	0.939377537212449
ENSG00000198464	0.0699547891916955	0.983673857372018	0.249837239583333	0.836769047846537	0.401727777777778	0.653241366619021	1121	0.939323410013532
ENSG00000112877	0.0261963731431898	0.935855943067146	0.432775160845588	0.644605327561368	0.623794444444445	0.653186721499958	1122	0.939269282814614
ENSG00000161055	0.03957471730365	0.95047540538719	0.334677419354839	0.783767387222551	0.525916666666667	0.653157830438231	1123	0.939215155615697
ENSG00000132481	0.0693950434048195	0.983062183584747	0.310945209703947	0.573884158847336	0.512261111111111	0.653145903152829	1124	0.939161028416779
ENSG00000215375	0.00848139453772266	0.916497533751555	0.466032608695652	0.715893041867299	0.652911111111111	0.653102183584727	1125	0.939106901217862
ENSG00000166532	0.121801686689059	0.959669372905005	0.274088541666667	0.722019984178968	0.375983333333333	0.652890360494681	1126	0.939052774018944
ENSG00000262919	0.0318402502252322	0.942023406495373	0.332310267857143	0.686220005614463	0.597983333333334	0.652843467784698	1127	0.938998646820027
ENSG00000158545	0.0270362685960481	0.936773756196974	0.342708881084736	0.629442440666668	0.639527777777778	0.652767261286862	1128	0.93894451962111
ENSG00000155959	0.0465413749806166	0.958088364672995	0.319310506184896	0.678717191850212	0.548583333333334	0.652749531218048	1129	0.938890392422192
ENSG00000132514	0.0704491364625573	0.984214065578108	0.281886888586957	0.681712077221801	0.463816666666667	0.652654507378843	1130	0.938836265223275
ENSG00000139517	0.0733133627680728	0.98734400812162	0.181342000546663	0.769757469493119	0.42785	0.652502867147153	1131	0.938782138024357
ENSG00000166170	0.0371151859424205	0.947787701615394	0.26158695430546	0.726700290080413	0.569383333333334	0.652057969149742	1132	0.93872801082544
ENSG00000178773	0.0250590199124101	0.934613076797409	0.340451327237216	0.680635605564388	0.6235	0.652017868390876	1133	0.938673883626522
ENSG00000142549	0.076100269416191	0.990389458010109	0.208518699363426	0.642946973716937	0.469638888888889	0.65199676529975	1134	0.938619756427605
ENSG00000183862	0.0480905388109613	0.959781245493944	0.225322423356303	0.644363381247799	0.570338888888889	0.651941847201756	1135	0.938565629228687
ENSG00000082397	0.0816148005683121	0.996415575997821	0.186096108478049	0.734463371139595	0.411494444444444	0.651922978594795	1136	0.93851150202977
ENSG00000172458	0.0720066311576	0.985916050123785	0.140622012586479	0.795087673331925	0.426383333333333	0.651888127551532	1137	0.938457374830852
ENSG00000142327	0.0170917950898766	0.925906727065982	0.402159926470588	0.706812397086725	0.632455555555556	0.651775980045046	1138	0.938403247631935
ENSG00000100711	0.0328923375728539	0.943173096707516	0.27401129754035	0.748150389169882	0.57325	0.651637073097501	1139	0.938349120433018
ENSG00000103257	0.0333035567782384	0.943622465000504	0.290654555610988	0.611151070059088	0.630394444444445	0.651606958729455	1140	0.9382949932341
ENSG00000197226	0.0378472592361783	0.948587689850502	0.227684634855424	0.716432501257612	0.575361111111111	0.651521774502996	1141	0.938240866035183
ENSG00000003249	0.0228226950547381	0.932169286549529	0.333683558872768	0.659577102782403	0.641466666666667	0.651460771921549	1142	0.938186738836265
ENSG00000119231	0.0822347159909608	0.997093001399225	0.238394344554228	0.580421593631013	0.469833333333333	0.651330757606259	1143	0.938132611637348
ENSG00000168395	0.0220279343994365	0.931300795403369	0.329751925998264	0.687998876730005	0.632111111111111	0.651297708517856	1144	0.93807848443843
ENSG00000105379	0.0735266260662438	0.987577056002169	0.208135986328125	0.642984801784609	0.47835	0.651251662529733	1145	0.938024357239513
ENSG00000184489	0.0409636972949035	0.951993242004478	0.291780921850312	0.649208168550788	0.58445	0.651203742274477	1146	0.937970230040595
ENSG00000205784	0.0446571121773416	0.956029297517662	0.281001996390427	0.620617416344121	0.585	0.651194279481872	1147	0.937916102841678
ENSG00000132329	0.0377909351614209	0.948526140552715	0.323751141948085	0.59152742123749	0.617355555555556	0.651137604114103	1148	0.937861975642761
ENSG00000167699	0.0391435896751589	0.950004281753035	0.240762777889476	0.721084038479654	0.566166666666667	0.651091115831577	1149	0.937807848443843
ENSG00000162804	0.0213523495689245	0.930562536104968	0.361238326149425	0.687045455031906	0.630322222222223	0.651019224305743	1150	0.937753721244926
ENSG00000205436	0.0361211681770055	0.94670146814041	0.253847369025735	0.715152683778924	0.577883333333334	0.650836459551286	1151	0.937699594046008
ENSG00000185950	0.0445445995846226	0.955906347054581	0.205759221857244	0.773153474660962	0.527394444444445	0.650690766979991	1152	0.937645466847091
ENSG00000100664	0.0413078455630009	0.952369317143345	0.263139512803819	0.735282582813029	0.5482	0.650654358271439	1153	0.937591339648173
ENSG00000185028	0.0249144895337362	0.934455138236419	0.370637342664931	0.756214083827804	0.584455555555556	0.650540590048377	1154	0.937537212449256
ENSG00000071655	0.0286046009199403	0.938487583785759	0.3582275390625	0.702583658958354	0.596255555555556	0.650406308151825	1155	0.937483085250338
ENSG00000141968	0.049333164557041	0.961139150482397	0.264420672160823	0.634560070029586	0.562788888888889	0.650328500441326	1156	0.937428958051421
ENSG00000188636	0.0570644621981572	0.969587685906041	0.496621621621622	0.595289083606631	0.51915	0.650255584225072	1157	0.937374830852503
ENSG00000128739	0.0753983271154714	0.98962239604092	0.224330357142857	0.74820181217166	0.42105	0.650175076311601	1158	0.937320703653586
ENSG00000116273	0.0529641384697221	0.965106972334252	0.26414794921875	0.497490182664401	0.61025	0.650167099553818	1159	0.937266576454669
ENSG00000161021	0.0357734799205952	0.946321524606087	0.268489413791233	0.746046430034609	0.562111111111111	0.649746256626549	1160	0.937212449255751
ENSG00000188958	0.135919048270077	0.944242334011648	0.216677295918367	0.542056515731339	0.45365	0.649651871931967	1161	0.937158322056834
ENSG00000247077	0.0324122484930676	0.942648469434662	0.30798331366645	0.693140195656729	0.5923	0.649473589576278	1162	0.937104194857916
ENSG00000089818	0.0765679374158341	0.990900511890699	0.213851069356059	0.667783863937446	0.4531	0.649390799555104	1163	0.937050067658999
ENSG00000126214	0.0387146017328263	0.94953549630519	0.264090496560802	0.710448718763102	0.566794444444445	0.648969047247164	1164	0.936995940460081
ENSG00000116151	0.0304466988262571	0.940500574377736	0.440494791666667	0.595639885577906	0.623905555555556	0.648945707704367	1165	0.936941813261164
ENSG00000152492	0.0935743973337391	0.990515327245659	0.177745841531193	0.524159740865481	0.486488888888889	0.648855627746992	1166	0.936887686062246
ENSG00000139178	0.0768432101031531	0.99120132181394	0.254616246078954	0.699631647093194	0.431522222222222	0.648798737622805	1167	0.936833558863329
ENSG00000127022	0.0393777112083794	0.9502601229014	0.242252265082465	0.749707518423359	0.549633333333333	0.648737874654515	1168	0.936779431664411
ENSG00000198951	0.0783359196408725	0.992832511038834	0.231678517659505	0.76673855374225	0.398861111111111	0.648414510880396	1169	0.936725304465494
ENSG00000264006	0.0632695087038024	0.976368378830021	0.186274742012593	0.709857951359017	0.486227777777778	0.648318934840259	1170	0.936671177266576
ENSG00000163945	0.0119054248449802	0.920239213697836	0.581081081081081	0.713193684520212	0.619838888888889	0.648294206176264	1171	0.936617050067659
ENSG00000153303	0.0303114034481074	0.9403527275546	0.356285220286885	0.666438773526563	0.603755555555556	0.64819038679515	1172	0.936562922868742
ENSG00000176956	0.0231766315351717	0.932556057959901	0.475	0.708958797523784	0.594655555555556	0.648178962100859	1173	0.936508795669824
ENSG00000145491	0.0990282961113848	0.98455546653937	0.216413134620303	0.842877903570694	0.335683333333333	0.648146397538608	1174	0.936454668470907
ENSG00000104897	0.0282817037680967	0.93813473124377	0.315042164014733	0.668530002897785	0.615961111111111	0.648070860620515	1175	0.936400541271989
ENSG00000162009	0.0247344826473696	0.934258431987797	0.376231106844815	0.756687462704522	0.581161111111111	0.647960324441346	1176	0.936346414073072
ENSG00000214113	0.0588915367119455	0.971584259375065	0.236296280570652	0.872151307400802	0.422577777777778	0.647806585921054	1177	0.936292286874154
ENSG00000172478	0.0291623407504586	0.939097065522725	0.328481158088235	0.675345137674245	0.60745	0.647777372507402	1178	0.936238159675237
ENSG00000115073	0.0846678147617806	0.999751820411078	0.190174932065217	0.692083183567741	0.413494444444445	0.647577279942655	1179	0.936184032476319
ENSG00000142507	0.0500046761045442	0.961872958616532	0.30029296875	0.708622471175464	0.519027777777778	0.647481895226457	1180	0.936129905277402
ENSG00000130254	0.0465925692567629	0.958144308277237	0.459375	0.594251388201939	0.560344444444445	0.647429820063375	1181	0.936075778078484
ENSG00000163964	0.0802065825493392	0.994876716627793	0.19024640863592	0.583839820687505	0.478	0.647382788699083	1182	0.936021650879567
ENSG00000108518	0.0574026177995144	0.969957212434366	0.241146900614754	0.64675288415652	0.527266666666667	0.647328053877408	1183	0.93596752368065
ENSG00000148832	0.0221027628895204	0.931382565783778	0.34196604853091	0.677355056940037	0.630294444444445	0.647321645112218	1184	0.935913396481732
ENSG00000155660	0.0880386332708767	0.996564647935798	0.210625952416724	0.822710370602459	0.349544444444444	0.647093845701391	1185	0.935859269282815
ENSG00000103343	0.0323512216796502	0.942581781121925	0.33830078125	0.579284458214198	0.636222222222223	0.647050997980161	1186	0.935805142083897
ENSG00000100162	0.0840307830203765	0.999055690798293	0.215412911404385	0.803752320042552	0.361955555555556	0.647027255022479	1187	0.93575101488498
ENSG00000178605	0.0321727412316406	0.942386742920393	0.311624627364309	0.773516859314196	0.55405	0.647018362408628	1188	0.935696887686062
ENSG00000129245	0.0730874517780458	0.987097139214169	0.184954643249512	0.658293385640584	0.471338888888889	0.646859565173024	1189	0.935642760487145
ENSG00000060709	0.049174142393004	0.960965375723181	0.198017866715141	0.615744995270442	0.577033333333334	0.646857148094164	1190	0.935588633288227
ENSG00000178597	0.058968759735646	0.971668646431616	0.226094908633475	0.808889797909989	0.450672222222222	0.64674387906865	1191	0.93553450608931
ENSG00000163960	0.0835474881839427	0.99852756036855	0.195597330729167	0.573768166012783	0.468605555555556	0.646722292364125	1192	0.935480378890393
ENSG00000160294	0.0194998962860309	0.928538229461031	0.351030328300562	0.684605126555808	0.634555555555556	0.646553201508745	1193	0.935426251691475
ENSG00000205593	0.0118941701989916	0.920226914950624	0.52294921875	0.662722421697923	0.648388888888889	0.646479384982861	1194	0.935372124492558
ENSG00000186300	0.0240983179408581	0.933563249845326	0.461008522727273	0.725809957941296	0.583627777777778	0.646388073456529	1195	0.93531799729364
ENSG00000213563	0.0140766393067109	0.922611853213706	0.469052797788149	0.675710746160166	0.6419	0.646354568120183	1196	0.935263870094723
ENSG00000010219	0.0560813943396686	0.968513418168357	0.221691410715987	0.543103581415362	0.5798	0.646245519826885	1197	0.935209742895805
ENSG00000144485	0.0391995041631762	0.950065383466439	0.275733947753906	0.726693499925589	0.552988888888889	0.646233476797547	1198	0.935155615696888
ENSG00000185825	0.0221500066487993	0.931434192378995	0.33179370777027	0.710766531798134	0.615122222222222	0.645988411062375	1199	0.93510148849797
ENSG00000196663	0.0398405762608994	0.950765928262169	0.242714275013317	0.72074457261559	0.557466666666667	0.645879740057297	1200	0.935047361299053
ENSG00000111450	0.0431113087067586	0.954340088799353	0.235189836103838	0.621547259758638	0.590483333333334	0.645787091077848	1201	0.934993234100135
ENSG00000113946	0.126485868887212	0.954550635912985	0.150726318359375	0.549871840206057	0.459405555555556	0.645739423187416	1202	0.934939106901218
ENSG00000185619	0.0236163694054692	0.933036590613898	0.325733857996323	0.756146161090946	0.589977777777778	0.645688336673894	1203	0.9348849797023
ENSG00000080823	0.0465877549884413	0.958139047385942	0.233205886114211	0.684798160856187	0.549566666666667	0.645662662392745	1204	0.934830852503383
ENSG00000160182	0.0423811714564527	0.953542216215775	0.46484375	0.58547887049292	0.576805555555556	0.645447819810868	1205	0.934776725304465
ENSG00000176946	0.0179781892876376	0.926875352661157	0.324527082772091	0.744495582490213	0.615811111111111	0.645334715530963	1206	0.934722598105548
ENSG00000115648	0.0401395984370095	0.951092690930558	0.314577849014946	0.612765034820761	0.593738888888889	0.645282412847297	1207	0.934668470906631
ENSG00000100418	0.0807839048369234	0.995507597499792	0.239252090454102	0.839468010383258	0.352633333333333	0.645193241352512	1208	0.934614343707713
ENSG00000128165	0.0123224098895821	0.920694882730899	0.511397349683544	0.672543681662863	0.642505555555556	0.645145554837736	1209	0.934560216508796
ENSG00000172061	0.0918460607770973	0.992404002769559	0.186894343449519	0.505212456148594	0.490183333333333	0.645120051831452	1210	0.934506089309878
ENSG00000135966	0.102117113147607	0.98118009782909	0.147342794684954	0.843072303856762	0.340166666666667	0.645029106615287	1211	0.934451962110961
ENSG00000157601	0.0504165462303233	0.962323038216246	0.312252103365385	0.566460815280759	0.5763	0.6449985708747	1212	0.934397834912043
ENSG00000160233	0.0357938997970549	0.946343838848485	0.306205090181327	0.715632112040007	0.564655555555556	0.644825468761629	1213	0.934343707713126
ENSG00000162722	0.0462707500452447	0.957792633676836	0.393092105263158	0.650391506331112	0.542772222222222	0.644814723432984	1214	0.934289580514208
ENSG00000151650	0.01935987364762	0.928385216826459	0.321365598648313	0.807190746157326	0.582511111111111	0.644729204743732	1215	0.934235453315291
ENSG00000140153	0.0523096479763685	0.964391764309129	0.222481528481284	0.691914326916327	0.525511111111111	0.644628150063669	1216	0.934181326116373
ENSG00000184845	0.0584227446083522	0.97107197710663	0.259570706275202	0.633946869117563	0.523494444444445	0.644611300609692	1217	0.934127198917456
ENSG00000132517	0.0366298288190686	0.947257317578961	0.30367181239984	0.67376127308414	0.580316666666667	0.644610353617233	1218	0.934073071718539
ENSG00000214285	0.0564724236562319	0.968940723542696	0.369715073529412	0.560366503896256	0.547905555555556	0.644426350036215	1219	0.934018944519621
ENSG00000179588	0.0295612881364006	0.939533023531168	0.415393784466912	0.600251788741166	0.623366666666667	0.644368316511749	1220	0.933964817320704
ENSG00000196363	0.0354304865196672	0.945946711472209	0.276554256290584	0.629395932197527	0.607905555555556	0.644262108628472	1221	0.933910690121786
ENSG00000130545	0.055321463164875	0.96768298765749	0.400297619047619	0.602495559431019	0.528905555555556	0.644228556707656	1222	0.933856562922869
ENSG00000170037	0.0836843203199307	0.998677086515602	0.251700106534091	0.813568977789657	0.350394444444444	0.644067524027421	1223	0.933802435723951
ENSG00000214029	0.0146551479971259	0.92324403055194	0.479272959183674	0.81926559903046	0.571733333333334	0.644050254116874	1224	0.933748308525034
ENSG00000172530	0.036679321393758	0.947311401613735	0.336180977199389	0.591841131778228	0.611405555555556	0.644019005912922	1225	0.933694181326116
ENSG00000142330	0.0261799050058201	0.935837947169382	0.338084581163194	0.647034644284451	0.625283333333334	0.643881998726314	1226	0.933640054127199
ENSG00000142556	0.0651620560713918	0.978436499114379	0.33890964673913	0.605468997154185	0.499277777777778	0.643858455978183	1227	0.933585926928281
ENSG00000185000	0.0215491373014308	0.930777579970331	0.39781523913872	0.670826190828759	0.623433333333334	0.643825285392868	1228	0.933531799729364
ENSG00000182362	0.0189822850103102	0.927972599032402	0.348012408088235	0.680513871124787	0.635561111111112	0.64381148674703	1229	0.933477672530447
ENSG00000196419	0.0815436955746271	0.996337874545124	0.240689566965853	0.761446153246721	0.382416666666667	0.643493354347319	1230	0.933423545331529
ENSG00000130037	0.0673053057990092	0.98077857958858	0.209152018229167	0.705436448825581	0.464472222222222	0.643466592439365	1231	0.933369418132612
ENSG00000175354	0.0572740864761713	0.969816757172039	0.16946980717418	0.744034029487816	0.489888888888889	0.643395051624478	1232	0.933315290933694
ENSG00000129255	0.0677065729160639	0.981217072531181	0.216861541012684	0.684101617684628	0.471238888888889	0.643315030390103	1233	0.933261163734777
ENSG00000186474	0.0845963677179768	0.999673745176039	0.22784423828125	0.74538379034127	0.37985	0.643312224326068	1234	0.933207036535859
ENSG00000167077	0.0807555440154958	0.995476605625517	0.294444548778045	0.79536905378747	0.362483333333333	0.643286634642526	1235	0.933152909336942
ENSG00000174007	0.0792818225253356	0.993866165982373	0.195928226817738	0.594737728994675	0.471033333333333	0.643260371467212	1236	0.933098782138024
ENSG00000226742	0.00571217352394001	0.913471410205823	0.55625	0.787484670721846	0.607288888888889	0.643200626560008	1237	0.933044654939107
ENSG00000100401	0.0853605005288719	0.999491232888331	0.251199156373412	0.803738522118577	0.349027777777778	0.643104691522295	1238	0.932990527740189
ENSG00000184956	0.0280879857064541	0.93792304182474	0.45777027027027	1	0.443333333333333	0.643056676177772	1239	0.932936400541272
ENSG00000125726	0.0572152560904481	0.9697524690511	0.405448717948718	0.615166113661345	0.514083333333334	0.642972842263652	1240	0.932882273342354
ENSG00000215009	0.0662949725952212	0.97967451708082	0.256366482028714	0.701074671728332	0.462961111111111	0.642940684741302	1241	0.932828146143437
ENSG00000114982	0.0706566885863173	0.984440872454681	0.164330142667924	0.654837631020184	0.480183333333334	0.642882619664813	1242	0.93277401894452
ENSG00000178719	0.0231049704908711	0.932477748871392	0.343365180783156	0.669831796325825	0.624522222222223	0.642789043731229	1243	0.932719891745602
ENSG00000184945	0.0260505894242548	0.93569663489266	0.34319857893319	0.697505082680777	0.601122222222223	0.642626834444576	1244	0.932665764546685
ENSG00000104522	0.0235588281977359	0.932973711268875	0.344981713728471	0.676490082627682	0.619388888888889	0.642562393652094	1245	0.932611637347767
ENSG00000071889	0.0295704665796513	0.939543053464892	0.353672336887669	0.723321841326276	0.575027777777778	0.6425435045717	1246	0.93255751014885
ENSG00000115694	0.0230813784993626	0.932451968234657	0.330448450667135	0.684057747620516	0.619711111111111	0.642472126693566	1247	0.932503382949932
ENSG00000214026	0.0365889857175014	0.947212685434861	0.313365416093306	0.698801445260019	0.565372222222222	0.642361015651268	1248	0.932449255751015
ENSG00000100410	0.0836438871383902	0.99863290232009	0.228287783536044	0.790182047293513	0.362227777777778	0.642327764998884	1249	0.932395128552097
ENSG00000172352	0.0895399980172258	0.994924000552636	0.268211082175926	0.943696053567738	0.281227777777778	0.642171721052591	1250	0.93234100135318
ENSG00000126934	0.040819969267421	0.95183618022935	0.231688759543679	0.652888806856537	0.581227777777778	0.642076830269311	1251	0.932286874154262
ENSG00000124831	0.0371911790708206	0.947870744678414	0.292904433383737	0.644820402435682	0.589661111111111	0.642028687425576	1252	0.932232746955345
ENSG00000178363	0.0556147866856306	0.96800352300236	0.284303047287632	0.582592622919001	0.550133333333333	0.641844660801487	1253	0.932178619756428
ENSG00000103196	0.0569230269121173	0.969433129571551	0.241464283155358	0.552446521948183	0.564655555555556	0.641809219826543	1254	0.93212449255751
ENSG00000103187	0.0487037082206703	0.960451299050163	0.234779007133396	0.564084694783598	0.590694444444445	0.641677035917126	1255	0.932070365358593
ENSG00000185621	0.0778891924325617	0.992344340641144	0.200455735369426	0.585299475173884	0.477838888888889	0.641588056974297	1256	0.932016238159675
ENSG00000167693	0.0382726990617367	0.949052598020348	0.24590580047123	0.736795752459988	0.550705555555556	0.641558770830818	1257	0.931962110960758
ENSG00000142319	0.0183360433123037	0.927266405049026	0.342695187299679	0.665420279899787	0.642816666666667	0.64154917750299	1258	0.93190798376184
ENSG00000164465	0.492087830786376	0.555031529361954	0.126682565018937	0.714731190019003	0.20875	0.641493169708537	1259	0.931853856562923
ENSG00000130592	0.0251554310899124	0.934718432105945	0.390124065120046	0.652581855693234	0.616422222222223	0.641344532785965	1260	0.931799729364005
ENSG00000122035	0.0818040320270344	0.9966223625887	0.249663254310345	0.725489292297374	0.393733333333333	0.64133559033634	1261	0.931745602165088
ENSG00000204007	0.0304882320561035	0.940545960673789	0.370888157894737	0.787378726612935	0.539272222222222	0.641310020171747	1262	0.93169147496617
ENSG00000127418	0.0240387401804115	0.933498145015197	0.325052497092258	0.699991862636242	0.608416666666667	0.641251998204933	1263	0.931637347767253
ENSG00000144504	0.0245912822590322	0.934101946801259	0.35353906470609	0.664752989517704	0.617988888888889	0.641163602391645	1264	0.931583220568336
ENSG00000127564	0.0361216870006368	0.946702035095666	0.275112393536145	0.720257738173094	0.561283333333333	0.640969051580919	1265	0.931529093369418
ENSG00000184545	0.0271585512348429	0.936907383080004	0.339888474036907	0.669877345959429	0.607727777777778	0.640837215927311	1266	0.931474966170501
ENSG00000177096	0.0742033561613522	0.988316566812148	0.243582898920233	0.78281444238624	0.396516666666667	0.640743830127518	1267	0.931420838971583
ENSG00000166086	0.036266249978744	0.94686000928036	0.267441595754316	0.688525564303764	0.575472222222222	0.640550778127792	1268	0.931366711772666
ENSG00000261587	0.00861797490139465	0.916646784769201	0.58125	0.77297574817475	0.59605	0.640202992587333	1269	0.931312584573748
ENSG00000136717	0.0651386896737538	0.978410965000013	0.160625667362423	0.704797372835026	0.475722222222222	0.640135845402851	1270	0.931258457374831
ENSG00000186891	0.0276633366725302	0.937458997808812	0.289802635109032	0.510864744409592	0.682705555555556	0.639989708602957	1271	0.931204330175913
ENSG00000131143	0.0547910229310481	0.967103338119516	0.20446768866645	0.549259632350355	0.577005555555556	0.639958071733449	1272	0.931150202976996
ENSG00000065675	0.0602125699306179	0.973027845751097	0.204455197512448	0.566881438365818	0.549066666666667	0.639948249173498	1273	0.931096075778079
ENSG00000185176	0.0260505894242548	0.93569663489266	0.320210073186063	0.697505082680777	0.601122222222223	0.639838372064042	1274	0.931041948579161
ENSG00000122203	0.0684234414878275	0.982000445491813	0.192039746916696	0.558999175095527	0.523711111111111	0.639783926153695	1275	0.930987821380244
ENSG00000108528	0.0491504920741864	0.960939531348073	0.22139066808364	0.724959486018809	0.517066666666667	0.639781557522548	1276	0.930933694181326
ENSG00000178602	0.0295083774405493	0.939475204273789	0.326573969243647	0.676466724691401	0.596677777777778	0.639733355753832	1277	0.930879566982409
ENSG00000189292	0.0308058617881703	0.940893057133857	0.4140625	0.877803586305153	0.489961111111111	0.639720935448827	1278	0.930825439783491
ENSG00000174837	0.0581633337854921	0.970788500563889	0.410060975609756	0.596050049753378	0.514616666666667	0.639647784536512	1279	0.930771312584574
ENSG00000165702	0.0469590095955862	0.958544743537514	0.351593352936126	0.587784514948704	0.567883333333334	0.639583201639913	1280	0.930717185385656
ENSG00000168418	0.0512623269715334	0.963247282616662	0.251143260668683	0.553274210980268	0.581266666666667	0.639519851269277	1281	0.930663058186739
ENSG00000069812	0.0565228284382685	0.968995804410918	0.273321060907273	0.488225896138531	0.58765	0.639508738738889	1282	0.930608930987821
ENSG00000170631	0.00361289479310876	0.911177379947926	0.675675675675676	0.758830660396317	0.606888888888889	0.639492047946282	1283	0.930554803788904
ENSG00000207405	0.0270225876680878	0.936758806079948	0.447916666666667	0.785069247613028	0.540183333333333	0.639397687170041	1284	0.930500676589986
ENSG00000215612	0.0432808729187499	0.95452538359954	0.310205078125	0.744147225277308	0.517355555555556	0.639342236894076	1285	0.930446549391069
ENSG00000089902	0.0407953886822539	0.951809319286445	0.255195523485725	0.724520403999706	0.542911111111111	0.639280105110809	1286	0.930392422192152
ENSG00000150459	0.0571874338971576	0.969722065773864	0.152300150839837	0.705690229674953	0.504872222222222	0.639211657458964	1287	0.930338294993234
ENSG00000204001	0.0305574611102982	0.940621612154803	0.34002685546875	0.718198719866354	0.571533333333334	0.639045331874108	1288	0.930284167794317
ENSG00000172346	0.0798302244125671	0.994465443488652	0.244195145167662	0.814147254067586	0.359666666666667	0.639034370727228	1289	0.930230040595399
ENSG00000163347	0.0805165293587821	0.995215417415239	0.177503200287515	0.586243700759027	0.467833333333333	0.638930759772603	1290	0.930175913396482
ENSG00000151498	0.0388666984605228	0.949701703150588	0.251952917679496	0.655930663821046	0.580255555555556	0.63858118615811	1291	0.930121786197564
ENSG00000196372	0.0536904444531855	0.965900658221736	0.202301646387854	0.60960965150578	0.552872222222223	0.638542203386362	1292	0.930067658998647
ENSG00000178772	0.0960416666749707	0.98781916763615	0.22935546875	0.527184279163408	0.464855555555556	0.638518570393472	1293	0.930013531799729
ENSG00000188428	0.0809214954337217	0.995657952470584	0.206131119325937	0.793651046820542	0.369383333333333	0.638439200401157	1294	0.929959404600812
ENSG00000141002	0.0216540092639742	0.930892180976737	0.327931498433207	0.627524082232002	0.645455555555556	0.638061371131728	1295	0.929905277401894
ENSG00000202341	0.090605864132759	0.993759253306837	0.263839285714286	0.627952577648351	0.417116666666667	0.637953037964194	1296	0.929851150202977
ENSG00000184216	0.0223960710980382	0.931703084395884	0.330078125	0.718259536444676	0.601688888888889	0.637799691029383	1297	0.92979702300406
ENSG00000237489	0.0307009578653809	0.940778421202232	0.590909090909091	0.660489317979893	0.56005	0.637623009897033	1298	0.929742895805142
ENSG00000185220	0.0515557730595297	0.96356795189942	0.350806451612903	0.727203482535022	0.4866	0.637615135840583	1299	0.929688768606225
ENSG00000162069	0.034196692415303	0.944598457442928	0.345740293845152	0.709725309129793	0.559194444444445	0.63744898041826	1300	0.929634641407307
ENSG00000105355	0.0414383674221253	0.952511947604823	0.313882206263167	0.600949165101166	0.585266666666667	0.637442477494292	1301	0.92958051420839
ENSG00000154124	0.122578198225079	0.958820823861434	0.183006753312781	0.845316876062683	0.315572222222222	0.637396617474063	1302	0.929526387009472
ENSG00000070047	0.00484855912861746	0.912527677710977	0.668918918918919	0.729987309374284	0.613672222222223	0.637379300768293	1303	0.929472259810555
ENSG00000010539	0.0449796302571349	0.956381735820827	0.416266025641026	0.685668799496154	0.520016666666667	0.637351753644797	1304	0.929418132611637
ENSG00000196376	0.48351266454752	0.564402219651682	0.127078023067741	0.674052569239228	0.226133333333333	0.637320267913828	1305	0.92936400541272
ENSG00000122085	0.020215991402284	0.929320757212153	0.335448455810547	0.684171574465489	0.623272222222222	0.636995368205154	1306	0.929309878213802
ENSG00000059145	0.0305625013023005	0.940627119928872	0.312191772460938	0.703090123365684	0.57965	0.636890127484783	1307	0.929255751014885
ENSG00000184560	0.0845500127720806	0.999623089850032	0.304286858974359	0.7406532372438	0.363877777777778	0.63672538200442	1308	0.929201623815968
ENSG00000169230	0.0667790417311341	0.980203493642336	0.189320108164912	0.568592914861471	0.522233333333333	0.636591141517677	1309	0.92914749661705
ENSG00000205531	0.0289392381774655	0.938853265571083	0.339000355113636	0.635165551966773	0.611755555555556	0.636524482697887	1310	0.929093369418133
ENSG00000185262	0.0684043244193903	0.98197955491983	0.263124764683735	0.558004641069004	0.510494444444445	0.636475384085564	1311	0.929039242219215
ENSG00000169967	0.065005275735047	0.978265174158748	0.171005746820471	0.67061622311767	0.485744444444445	0.636443977858862	1312	0.928985115020298
ENSG00000178404	0.0428336754623002	0.954036699328469	0.260616302490234	0.722508950735145	0.532211111111111	0.636421214994985	1313	0.92893098782138
ENSG00000165810	0.067696420930703	0.981205978739179	0.318910256410256	0.625658610493146	0.475111111111111	0.636404161678982	1314	0.928876860622463
ENSG00000267795	0.0416144886277922	0.952704407695483	0.466071428571429	0.637665183790578	0.545727777777778	0.636323962430361	1315	0.928822733423545
ENSG00000125730	0.0546895686260899	0.966992471829132	0.280218827097039	0.651396314767882	0.516911111111111	0.636134871442743	1316	0.928768606224628
ENSG00000186919	0.0699356743329976	0.983652969214774	0.337064302884615	0.56261642032053	0.491916666666667	0.636014481930495	1317	0.928714479025711
ENSG00000167757	0.0829671237310176	0.997893355107445	0.235330784574468	0.730303384669797	0.383088888888889	0.635954222284994	1318	0.928660351826793
ENSG00000103154	0.0613866179337029	0.974310810992322	0.230816444654143	0.595541928918156	0.523672222222222	0.635951398062263	1319	0.928606224627875
ENSG00000177084	0.0255167810764982	0.935113304778518	0.364948744184515	0.605406211115981	0.633283333333334	0.635845063291848	1320	0.928552097428958
ENSG00000158292	0.0640021465284304	0.977168983967916	0.233917901682299	0.466438588415316	0.57075	0.635681735388441	1321	0.928497970230041
ENSG00000182415	0.083347474158793	0.998308990905163	0.267930772569444	0.94474665581396	0.281227777777778	0.635624543400692	1322	0.928443843031123
ENSG00000129873	0.0833407971881948	0.998301694507425	0.267930772569444	0.94474665581396	0.281227777777778	0.635603054813526	1323	0.928389715832206
ENSG00000154122	0.12680115209213	0.954206103668998	0.210932143191074	0.840917118209248	0.309516666666667	0.635582361832217	1324	0.928335588633288
ENSG00000100393	0.0856385266776022	0.999187414063176	0.282430124806834	0.806513120198274	0.334577777777778	0.635526750927235	1325	0.928281461434371
ENSG00000026652	0.089149204930736	0.995351047781677	0.311588634144176	0.773433115752852	0.343455555555556	0.635439751661158	1326	0.928227334235453
ENSG00000160211	0.0251570608856863	0.93472021309899	0.314633178710938	0.688611888918767	0.604105555555556	0.635436353855522	1327	0.928173207036536
ENSG00000164304	0.0684504871901834	0.982030000242518	0.394817073170732	0.62042806069359	0.462883333333333	0.635388516086699	1328	0.928119079837618
ENSG00000250305	0.26049814445222	0.808105949668743	0.175299393503289	0.929683969505114	0.21045	0.635363247550257	1329	0.928064952638701
ENSG00000109667	0.0956274772226381	0.988271781727932	0.159840553037582	0.741976382360212	0.375361111111111	0.63528647047097	1330	0.928010825439783
ENSG00000146083	0.0655555758811571	0.978866526026683	0.219770058818247	0.580115668909425	0.515861111111111	0.63527011808262	1331	0.927956698240866
ENSG00000021762	0.0368855442773114	0.947536755935576	0.276355874949488	0.611631365091743	0.599972222222223	0.635151206714163	1332	0.927902571041949
ENSG00000105370	0.0717471024136318	0.985632444720313	0.22797233675733	0.629724613621004	0.469533333333333	0.635136958766867	1333	0.927848443843031
ENSG00000171100	0.0556905996015042	0.968086369134415	0.208900543580572	0.615698174404309	0.53775	0.634996052164886	1334	0.927794316644114
ENSG00000167711	0.0477303332453641	0.959387623411079	0.178647062052851	0.659244205604877	0.552022222222222	0.634964647711414	1335	0.927740189445196
ENSG00000100403	0.0831417715206474	0.998084205092253	0.245654254489475	0.796407325057416	0.350361111111111	0.634916436712588	1336	0.927686062246279
ENSG00000188729	0.0724312735817704	0.986380086916768	0.133801533625676	0.534181387009939	0.522305555555556	0.634790749196538	1337	0.927631935047361
ENSG00000022976	0.0381036655084288	0.948867883108414	0.231710855062906	0.749822783732054	0.539505555555556	0.634603083617383	1338	0.927577807848444
ENSG00000183715	0.0419438181015365	0.953064289290286	0.240148088206416	0.682514213176817	0.554061111111111	0.634580476631472	1339	0.927523680649526
ENSG00000167523	0.00445660424326903	0.912099360902202	0.734375	0.705685931616038	0.613544444444445	0.634540314999288	1340	0.927469553450609
ENSG00000183688	0.0430528560257344	0.954276213423037	0.21093592150458	0.652758699834912	0.566922222222222	0.634264590664514	1341	0.927415426251691
ENSG00000130508	0.024957232463209	0.934501846456763	0.348717993432349	0.796217895169993	0.550777777777778	0.634239349608087	1342	0.927361299052774
ENSG00000186583	0.0137242445898782	0.922226766597401	0.514204545454546	0.695065674735642	0.614322222222222	0.63422534271728	1343	0.927307171853857
ENSG00000131037	0.0398992791267857	0.950830077033169	0.341061240748355	0.660052520263134	0.556794444444445	0.633922056543752	1344	0.927253044654939
ENSG00000198883	0.0336584210141604	0.944010250234878	0.30833579009434	0.73118087912292	0.552605555555556	0.633758887296353	1345	0.927198917456022
ENSG00000167702	0.0200656823933728	0.929156503933438	0.394020774147727	0.635271677822375	0.633666666666667	0.633721079306371	1346	0.927144790257104
ENSG00000140961	0.0709559794668777	0.984767928755416	0.309344951923077	0.612977958542024	0.466566666666667	0.633401305070973	1347	0.927090663058187
ENSG00000172889	0.0339432988670161	0.944321556401447	0.248583306206597	0.669737912743226	0.586822222222223	0.633377787048306	1348	0.927036535859269
ENSG00000174917	0.0525730645917419	0.964679618264502	0.241209203546697	0.557876670687737	0.568383333333333	0.63311978802322	1349	0.926982408660352
ENSG00000080824	0.0488175644145326	0.960575717761187	0.210487712513317	0.673980383235956	0.534833333333333	0.633093586344145	1350	0.926928281461434
ENSG00000125207	0.0445835054687699	0.955948862264273	0.249282455444336	0.619903763009904	0.56905	0.632973978527673	1351	0.926874154262517
ENSG00000122194	0.0822086279437716	0.997064493146013	0.201325320125966	0.771830363012797	0.368677777777778	0.632939545174052	1352	0.926820027063599
ENSG00000129911	0.0382735017248289	0.949053475147045	0.342099672788149	0.713790453952959	0.53755	0.63289349308064	1353	0.926765899864682
ENSG00000185924	0.0483034944385364	0.960013957161086	0.213908941849418	0.652999037508812	0.545216666666667	0.632755523896016	1354	0.926711772665764
ENSG00000160973	0.0161119372660222	0.924835967160046	0.398019409179688	0.670329616816676	0.631022222222223	0.632753549184048	1355	0.926657645466847
ENSG00000169692	0.0310141764653046	0.941120697306404	0.281903353604403	0.67884861412852	0.588155555555556	0.63267763904821	1356	0.92660351826793
ENSG00000119541	0.147221874218649	0.931890937150925	0.176425203363946	0.840014280517112	0.301522222222222	0.632627641964411	1357	0.926549391069012
ENSG00000141504	0.0843310091342958	0.999383769094627	0.268701171875	0.648796882418322	0.40565	0.632447409898565	1358	0.926495263870095
ENSG00000160310	0.011768294545376	0.920089361726325	0.414348958333333	0.680880253931168	0.63965	0.632335929984056	1359	0.926441136671177
ENSG00000099625	0.0295451493382928	0.939515387525696	0.356046830100575	0.677383940799848	0.583388888888889	0.632234420783374	1360	0.92638700947226
ENSG00000071127	0.102044238584594	0.981259733015276	0.148509686993014	0.77550591145281	0.355194444444444	0.632045915231632	1361	0.926332882273342
ENSG00000152467	0.0220685248213407	0.931345151426541	0.353252704326923	0.769661670870263	0.570083333333334	0.631989092706439	1362	0.926278755074425
ENSG00000170525	0.0593960160808771	0.972135539640909	0.208367223324983	0.548841811005107	0.550388888888889	0.63196126810107	1363	0.926224627875507
ENSG00000127870	0.0686874336440222	0.982288928381323	0.173760574855162	0.738515262148135	0.436261111111111	0.631911575731459	1364	0.92617050067659
ENSG00000099864	0.0189020537804842	0.92788492469638	0.399455677379261	0.720095695242489	0.597288888888889	0.631857571479233	1365	0.926116373477672
ENSG00000035862	0.0385994082871641	0.9494096162846	0.277218131131904	0.593609849296555	0.597533333333334	0.631676787800973	1366	0.926062246278755
ENSG00000080854	0.0384664846366709	0.949264361215922	0.202597320720714	0.682021686162194	0.569016666666667	0.631639392504412	1367	0.926008119079838
ENSG00000130640	0.0156474195416355	0.924328355807907	0.380126953125	0.674455835153629	0.632033333333334	0.631563979158272	1368	0.92595399188092
ENSG00000131323	0.0405957330848245	0.951591141502364	0.313870614035088	0.748788470191056	0.515616666666667	0.631430703915309	1369	0.925899864682003
ENSG00000185215	0.0334079690983871	0.943736563723175	0.216125991318252	0.721356438233812	0.567916666666667	0.63126978166914	1370	0.925845737483085
ENSG00000106617	0.0624594353451527	0.975483154410526	0.288877699110243	0.694807403225378	0.461816666666667	0.631119970895024	1371	0.925791610284168
ENSG00000104472	0.0470505084360662	0.958644730788154	0.410571808510638	0.588011169727093	0.549194444444445	0.630879776946682	1372	0.92573748308525
ENSG00000175894	0.0303570993343763	0.940402662679566	0.342266376201923	0.659793665537205	0.588366666666667	0.630692814351562	1373	0.925683355886333
ENSG00000244234	0.0732190865149323	0.987240985795842	0.166339311706886	0.664641393738737	0.451911111111111	0.630600640418344	1374	0.925629228687415
ENSG00000104904	0.0357600357015592	0.946306833157634	0.291190234097568	0.679999665894615	0.566377777777778	0.630599642484832	1375	0.925575101488498
ENSG00000134453	0.0581088759590753	0.97072899064758	0.196116488912831	0.57932813274597	0.541716666666667	0.630597375009772	1376	0.92552097428958
ENSG00000165699	0.0467015618619153	0.958263412201091	0.35714852938088	0.570981533465811	0.565161111111111	0.630559176595822	1377	0.925466847090663
ENSG00000070495	0.0580813141936721	0.970698871958305	0.243534131981861	0.566351881352366	0.540783333333333	0.63042667239795	1378	0.925412719891746
ENSG00000182667	0.0423510710097531	0.953509323329999	0.307042329207711	0.641737459780758	0.556411111111111	0.630264043503599	1379	0.925358592692828
ENSG00000197614	0.0990869299525711	0.984491393196539	0.19842596615062	0.702027386795839	0.380288888888889	0.630230468958841	1380	0.925304465493911
ENSG00000137203	0.0930033545848904	0.991139346021809	0.215568039443467	0.823357931809755	0.326633333333333	0.630108603021143	1381	0.925250338294993
ENSG00000198911	0.0797788697435731	0.994409324611808	0.248240267292837	0.807590716704578	0.351888888888889	0.630063497901261	1382	0.925196211096076
ENSG00000177710	0.0838156779562874	0.998820630289939	0.254707532051282	0.721579896882631	0.3742	0.629934991135117	1383	0.925142083897158
ENSG00000161542	0.0635226291278299	0.976644981409318	0.240544245793269	0.577065648220766	0.515644444444445	0.629878498687022	1384	0.925087956698241
ENSG00000214827	0.0163828969842252	0.925132063997069	0.535904255319149	0.742551585888089	0.575227777777778	0.629823109301175	1385	0.925033829499323
ENSG00000236396	0.0838156779562874	0.998820630289939	0.254707532051282	0.721278164810722	0.3742	0.629818201129618	1386	0.924979702300406
ENSG00000134452	0.056597187545165	0.96907706186314	0.193486531575521	0.53217488336177	0.567744444444445	0.629778580667707	1387	0.924925575101489
ENSG00000198081	0.0963588430326835	0.987472566610285	0.127848524205825	0.743454319671208	0.372338888888889	0.629657210106827	1388	0.924871447902571
ENSG00000178623	0.022589380400354	0.931914327134703	0.324883674172794	0.680390288824457	0.609083333333334	0.629559233325288	1389	0.924817320703654
ENSG00000182325	0.0226461973341803	0.931976415014433	0.310842413651316	0.661443290769442	0.619238888888889	0.629529796207778	1390	0.924763193504736
ENSG00000183844	0.0462170299022651	0.957733929879363	0.368106617647059	0.564676328875628	0.566883333333334	0.629384985462499	1391	0.924709066305819
ENSG00000122386	0.037711841777594	0.948439709621447	0.454326923076923	0.693433564897918	0.528938888888889	0.629336828727149	1392	0.924654939106901
ENSG00000140945	0.0545533359437194	0.966843600747421	0.267714305590558	0.526018737597068	0.567116666666667	0.629276179551029	1393	0.924600811907984
ENSG00000172006	0.0230743079764949	0.932444241774536	0.457567401960784	0.713760332843935	0.573544444444445	0.629249240759999	1394	0.924546684709066
ENSG00000129646	0.0613864195127235	0.974310594163693	0.358679366438356	0.535433285994314	0.524872222222222	0.629237055743659	1395	0.924492557510149
ENSG00000041988	0.0507995221417366	0.962741543065519	0.319399974385246	0.495385167929383	0.587394444444445	0.629227669845843	1396	0.924438430311231
ENSG00000182162	0.0544264858338822	0.966704982665929	0.29486083984375	0.773147516391373	0.453644444444445	0.629214693213909	1397	0.924384303112314
ENSG00000124839	0.0413148480143162	0.95237696921687	0.386257595486111	0.62241012527533	0.556533333333333	0.629163079387944	1398	0.924330175913397
ENSG00000115687	0.0210414711874065	0.930222817322868	0.345196892233456	0.676092021631452	0.613305555555556	0.629046696364756	1399	0.924276048714479
ENSG00000183837	0.0316622640345159	0.941828908403722	0.391262755102041	0.70529326018632	0.5545	0.629019480395897	1400	0.924221921515562
ENSG00000129250	0.0508018521798408	0.962744089262855	0.278292269320101	0.603041472280179	0.544727777777778	0.628843943871068	1401	0.924167794316644
ENSG00000169840	0.0841944063469888	0.999234493573091	0.192245718149038	0.677135901900178	0.399916666666667	0.628720980182781	1402	0.924113667117727
ENSG00000179455	0.0395620841312931	0.950461600226773	0.208184814453125	0.792481946888372	0.511544444444445	0.62865830229271	1403	0.924059539918809
ENSG00000167674	0.0395673509550888	0.950467355657423	0.303776134144176	0.628903436044003	0.570944444444445	0.628570026690524	1404	0.924005412719892
ENSG00000100372	0.0872222314436471	0.997456787920242	0.260063976711697	0.813273787513381	0.325827777777778	0.62848864513331	1405	0.923951285520974
ENSG00000147789	0.00680298027922994	0.914663411851628	0.673076923076923	0.692652800925524	0.612222222222222	0.628462738861277	1406	0.923897158322057
ENSG00000171680	0.0541796135774206	0.966435207900987	0.293655395507812	0.472648570736443	0.587688888888889	0.628438404883985	1407	0.923843031123139
ENSG00000101198	0.0256135187058728	0.93521901682409	0.420459602452532	0.68304311127739	0.582055555555556	0.628426223142215	1408	0.923788903924222
ENSG00000161011	0.0340947632709393	0.944487072261962	0.215968951056985	0.730096511260942	0.558116666666667	0.628328377404214	1409	0.923734776725304
ENSG00000183486	0.0540193915606603	0.966260121977888	0.37109375	0.586019184027927	0.526833333333333	0.628317629135765	1410	0.923680649526387
ENSG00000134461	0.0558648996142678	0.968276839078858	0.244456532237294	0.577989321469188	0.541127777777778	0.628209191900445	1411	0.92362652232747
ENSG00000113269	0.0349926444443787	0.945468250487423	0.24927003356232	0.702023518453126	0.562366666666667	0.628084331833653	1412	0.923572395128552
ENSG00000063601	0.0518372392265303	0.963875529875698	0.254951656565947	0.610399203708495	0.539977777777778	0.628065409252355	1413	0.923518267929635
ENSG00000186001	0.0481504323316551	0.959846695377614	0.295168777991986	0.628908459236222	0.539744444444445	0.628039904713606	1414	0.923464140730717
ENSG00000188878	0.0700409614497939	0.983768023889577	0.33590790719697	0.540013988264898	0.492522222222222	0.627990637876526	1415	0.9234100135318
ENSG00000185920	0.106088090975218	0.976840729666021	0.150727634844573	0.663238376062913	0.398233333333333	0.62794707209766	1416	0.923355886332882
ENSG00000167513	0.0189073157774485	0.92789067485241	0.38280969378592	0.685341096062336	0.610433333333334	0.627824870792078	1417	0.923301759133965
ENSG00000152520	0.0769632256768324	0.991332471314669	0.1472473040871	0.769795650275374	0.390627777777778	0.62778439225747	1418	0.923247631935047
ENSG00000066697	0.350528210554571	0.709723732611981	0.1796875	0.886383826991492	0.177027777777778	0.627687384229198	1419	0.92319350473613
ENSG00000148308	0.0459689850594575	0.957462873746435	0.342870754665799	0.595151765720824	0.555594444444445	0.627512204950242	1420	0.923139377537212
ENSG00000008382	0.0427849598764354	0.953983464364306	0.263238951217297	0.638566206227027	0.559105555555556	0.627461006809035	1421	0.923085250338295
ENSG00000099817	0.0321288308756063	0.942338758970525	0.350901400105337	0.657790869750603	0.577766666666667	0.627456193085689	1422	0.923031123139378
ENSG00000197102	0.0460817483035159	0.957586098113952	0.237652307269217	0.641941582967274	0.5489	0.62740592755754	1423	0.92297699594046
ENSG00000178372	0.0731302805829556	0.987143941276673	0.187366119802815	0.452242675732987	0.540172222222222	0.627347164103762	1424	0.922922868741543
ENSG00000166105	0.0307359707114944	0.940816682214083	0.239659881591797	0.684633608355898	0.586322222222222	0.627304338056304	1425	0.922868741542625
ENSG00000184916	0.0221672832417921	0.931453071733364	0.262809839141503	0.663091918333865	0.6244	0.627285083881057	1426	0.922814614343708
ENSG00000176887	0.0643679047054178	0.977568673781736	0.192135388338113	0.812747814433607	0.411272222222222	0.627257697833833	1427	0.92276048714479
ENSG00000124092	0.0598796718031543	0.972664064436123	0.297041459517045	0.578938079403742	0.517316666666667	0.627185144943316	1428	0.922706359945873
ENSG00000166246	0.0449882320929705	0.95639113565487	0.536764705882353	0.600673781970708	0.5293	0.627163779342071	1429	0.922652232746955
ENSG00000185122	0.010759335471631	0.918986800827595	0.499425551470588	0.718644980212307	0.608705555555556	0.627136830538365	1430	0.922598105548038
ENSG00000085644	0.0350067417724432	0.945483655634277	0.4453125	0.70402770533795	0.532938888888889	0.627113936074446	1431	0.92254397834912
ENSG00000158717	0.0216038618989342	0.930837381406263	0.378859576056985	0.660173624022628	0.611294444444445	0.627030863987634	1432	0.922489851150203
ENSG00000103264	0.0374583855697192	0.948162740107405	0.289743863619291	0.559477024562146	0.60985	0.627014831798688	1433	0.922435723951286
ENSG00000160867	0.0695667242049181	0.98324979133037	0.262974330357143	0.545350138122096	0.500877777777778	0.626943638399073	1434	0.922381596752368
ENSG00000125388	0.0315197320632835	0.941673153643802	0.293459972703313	0.736331488772265	0.552422222222222	0.626905822034131	1435	0.922327469553451
ENSG00000057608	0.0568076240781829	0.969307020737596	0.244047715928819	0.517648437012525	0.562933333333333	0.626785537635941	1436	0.922273342354533
ENSG00000145912	0.0543582238019025	0.966630387918444	0.225202889278017	0.661713004495165	0.510438888888889	0.6267644024106	1437	0.922219215155616
ENSG00000105339	0.0398261483736689	0.950750161889949	0.280428756367076	0.649571838127703	0.561783333333333	0.626610451046722	1438	0.922165087956698
ENSG00000169057	0.0196651041938706	0.928718763819743	0.418557363013699	0.671170909574975	0.607505555555556	0.62657093394872	1439	0.922110960757781
ENSG00000172005	0.0633061083788838	0.976408373882052	0.147985395494398	0.667004952587358	0.485355555555556	0.626447478622749	1440	0.922056833558863
ENSG00000105136	0.0471344283306619	0.958736435988905	0.209151418585526	0.8167072732884	0.470016666666667	0.626437189349089	1441	0.922002706359946
ENSG00000171606	0.0167407438281511	0.925523108538036	0.394392683699324	0.686756267884342	0.614588888888889	0.626415866945721	1442	0.921948579161029
ENSG00000102287	0.044767729034155	0.956150176376118	0.356997282608696	0.629519787000791	0.541394444444445	0.626323366441071	1443	0.921894451962111
ENSG00000109956	0.0323545071574632	0.942585371395768	0.272098798430368	0.67335703570691	0.579416666666667	0.626082763468492	1444	0.921840324763193
ENSG00000171811	0.0180528036164453	0.926956889012401	0.401035638503086	0.592672938022487	0.65025	0.626015392653001	1445	0.921786197564276
ENSG00000105568	0.0685505105847348	0.982139302875955	0.334748641304348	0.612105328119452	0.463505555555556	0.625743470989476	1446	0.921732070365359
ENSG00000219607	0.0490602318037115	0.960840897570426	0.225639343261719	0.774537167243889	0.478544444444445	0.625722563476709	1447	0.921677943166441
ENSG00000140950	0.0481773420193641	0.9598761014955	0.233788892957899	0.58432511993064	0.565316666666667	0.62564541716089	1448	0.921623815967524
ENSG00000151704	0.0567589892302439	0.969253874001471	0.227289388467977	0.602939996143266	0.526144444444445	0.625642169231818	1449	0.921569688768606
ENSG00000129910	0.0311165383727863	0.941232555398219	0.303087407892401	0.65343837515721	0.588038888888889	0.625639859815041	1450	0.921515561569689
ENSG00000214866	0.0300928793120992	0.94011393078468	0.509146341463415	0.625782028040414	0.575305555555556	0.625570595539398	1451	0.921461434370771
ENSG00000233757	0.0751498535152477	0.989350871374457	0.216468394886364	0.65187629455149	0.437655555555556	0.625566808504948	1452	0.921407307171854
ENSG00000183527	0.0594451230147508	0.972189202258704	0.2519287109375	0.61055005355542	0.509277777777778	0.625565090352239	1453	0.921353179972936
ENSG00000103175	0.0516600525534062	0.963681905473434	0.215288937746823	0.522906350962133	0.582255555555556	0.625555740698684	1454	0.921299052774019
ENSG00000147378	0.0437178853789833	0.955002938005313	0.416666666666667	0.581701509550956	0.557172222222222	0.625383638399039	1455	0.921244925575101
ENSG00000141576	0.0625560516688136	0.97558873389677	0.33550287603022	0.546550521226894	0.514366666666667	0.625364388280824	1456	0.921190798376184
ENSG00000111452	0.0423822930868952	0.953543441900642	0.196406919877608	0.62295229715058	0.574166666666667	0.625102163138014	1457	0.921136671177267
ENSG00000144230	0.0746984916287293	0.988857636336285	0.192114442259401	0.629377418664248	0.452194444444445	0.625085046023835	1458	0.921082543978349
ENSG00000196083	0.0673859184971801	0.980866670782026	0.124976125256769	0.557119761418928	0.5208	0.625053111734634	1459	0.921028416779432
ENSG00000104518	0.0221557021520203	0.931440416257954	0.334931164253049	0.654252262717537	0.615727777777778	0.62503879179272	1460	0.920974289580514
ENSG00000197599	0.0157203732399361	0.924408077470814	0.604166666666667	0.755633220749778	0.556783333333334	0.625007254489116	1461	0.920920162381597
ENSG00000197451	0.0767731719588306	0.991124786182952	0.160745040230129	0.708792673904914	0.413416666666667	0.6250001298707	1462	0.920866035182679
ENSG00000176715	0.0274382853597854	0.937213068331495	0.309575342870021	0.635005720048905	0.608166666666667	0.624944337234419	1463	0.920811907983762
ENSG00000100227	0.0737049642866779	0.987771938781577	0.266480520869909	0.780075498068771	0.3782	0.624940974846196	1464	0.920757780784844
ENSG00000198445	0.0583872295511368	0.971033167293209	0.449596774193548	0.713303188335514	0.438933333333333	0.624783990512564	1465	0.920703653585927
ENSG00000125484	0.0488829625216499	0.960647182895537	0.302473648734715	0.605226196711297	0.542755555555556	0.624733390169214	1466	0.920649526387009
ENSG00000181234	0.0479822616595036	0.959662923396914	0.235010520271633	0.59094481106792	0.56185	0.624715680930362	1467	0.920595399188092
ENSG00000234616	0.0287157330427609	0.938609025711803	0.421875	0.668938093874734	0.572277777777778	0.624625901668427	1468	0.920541271989175
ENSG00000204882	0.0405053896276777	0.951492416820761	0.297777397688045	0.637595390041314	0.559866666666667	0.624599676519454	1469	0.920487144790257
ENSG00000183718	0.02977961692712	0.939771606833483	0.258799677309783	0.753508388826283	0.5534	0.624599572688106	1470	0.92043301759134
ENSG00000179526	0.0319569829596795	0.942150968605624	0.280453905647184	0.694083202594455	0.568772222222222	0.624589815279747	1471	0.920378890392422
ENSG00000213397	0.0297079799061638	0.93969332399698	0.355658637152778	0.590350562225207	0.612783333333334	0.624565908589618	1472	0.920324763193505
ENSG00000160948	0.0182525198781619	0.927175133088637	0.291553595127203	0.694694489362727	0.617366666666667	0.624293393169147	1473	0.920270635994587
ENSG00000128789	0.0895250560893997	0.99494032865335	0.147806145811594	0.74430110002447	0.366272222222222	0.624280608621741	1474	0.92021650879567
ENSG00000104951	0.0799889987421633	0.994638947421656	0.180436689775069	0.702849436811474	0.400422222222222	0.624146361530421	1475	0.920162381596752
ENSG00000209582	0.0781520544148684	0.99263158850976	0.348345588235294	0.690032909365214	0.389422222222222	0.624082311497963	1476	0.920108254397835
ENSG00000168385	0.0249548626558691	0.934499256800771	0.312827806794242	0.708706518532845	0.583077777777778	0.624072595195114	1477	0.920054127198917
ENSG00000160256	0.022866567234788	0.9322172287818	0.28887939453125	0.607873922897812	0.639011111111111	0.624021059691248	1478	0.92
ENSG00000200072	0.0760601431793366	0.990345609234752	0.305512152777778	0.675313619377196	0.409377777777778	0.623797208650658	1479	0.919945872801082
ENSG00000124391	0.0262869596346121	0.93595493332948	0.378893729967949	0.600558509890842	0.616494444444445	0.62355025510102	1480	0.919891745602165
ENSG00000105278	0.0375431401896606	0.948255357471544	0.300279666215946	0.610761017186747	0.581222222222222	0.623539881647896	1481	0.919837618403248
ENSG00000165716	0.0310371278800082	0.941145777939585	0.255723063151042	0.660116475549753	0.589444444444445	0.623445296378294	1482	0.91978349120433
ENSG00000152484	0.0743395664227465	0.988465413392874	0.190917799207899	0.761516004682525	0.392827777777778	0.623344696007054	1483	0.919729364005413
ENSG00000151948	0.0486467187638093	0.960389022642319	0.227844906377268	0.581974347028026	0.562577777777778	0.623145180236089	1484	0.919675236806495
ENSG00000100395	0.0846698123336629	0.999754003299074	0.23520308933901	0.749347450116406	0.353516666666667	0.623093203726756	1485	0.919621109607578
ENSG00000104833	0.0563501072696817	0.968807059781109	0.431089743589744	0.552938924189047	0.518527777777778	0.623074720409837	1486	0.91956698240866
ENSG00000189339	0.0248830437757618	0.934420775233919	0.33662109375	0.548297922781205	0.650305555555556	0.62305613409169	1487	0.919512855209743
ENSG00000069424	0.0559690609684548	0.968390663553283	0.27669441306984	0.398440372823696	0.610272222222223	0.623040314350665	1488	0.919458728010825
ENSG00000151502	0.0342285487590396	0.944633269121513	0.251866858938466	0.662495074500735	0.576577777777778	0.622988797406759	1489	0.919404600811908
ENSG00000101160	0.0511176100651555	0.963089140223665	0.250871979788448	0.534186318180864	0.571244444444445	0.622924188394337	1490	0.91935047361299
ENSG00000169220	0.0723066558891871	0.98624390835541	0.224360795454546	0.536942083393102	0.495061111111111	0.622769024697523	1491	0.919296346414073
ENSG00000132518	0.0881707487448332	0.996420276018748	0.301778590425532	0.784765161119546	0.325227777777778	0.62238855621407	1492	0.919242219215156
ENSG00000136731	0.0824526949657424	0.997331202432938	0.141260551369709	0.619354317725961	0.431922222222222	0.622377000327937	1493	0.919188092016238
ENSG00000104731	0.0288517657484968	0.93875767826491	0.346754640013307	0.600103072120642	0.610166666666667	0.622231425070071	1494	0.919133964817321
ENSG00000083814	0.0275771793440407	0.937364847605891	0.401218959263393	0.734514179639946	0.547127777777778	0.6219844174452	1495	0.919079837618403
ENSG00000104885	0.0300751873557913	0.940094597533457	0.287497117784288	0.655897058129524	0.588755555555556	0.621971806755616	1496	0.919025710419486
ENSG00000025708	0.0171618107446465	0.925983238121046	0.425965356045082	0.720620488670099	0.588122222222222	0.621710304318371	1497	0.918971583220568
ENSG00000167522	0.0251444148592549	0.934706393892017	0.316577911376953	0.665019569412828	0.598466666666667	0.62159989989019	1498	0.918917456021651
ENSG00000070366	0.0477467109109776	0.95940552044396	0.242094061347876	0.656072508027919	0.529122222222222	0.621586880527373	1499	0.918863328822733
ENSG00000006756	0.0309137278022244	0.941010929951985	0.215569686889648	0.723598602150715	0.565066666666667	0.621566424309473	1500	0.918809201623816
ENSG00000146205	0.0150253998347684	0.923648630906395	0.416286057692308	0.736979605437021	0.589894444444445	0.621532591011113	1501	0.918755074424898
ENSG00000155066	0.0838407373696562	0.998848014482265	0.207117487875263	0.647884378148185	0.403833333333333	0.62146779603849	1502	0.918700947225981
ENSG00000129993	0.0264991192553605	0.936186775143696	0.377655364654876	0.617581836876686	0.60535	0.620988077849208	1503	0.918646820027064
ENSG00000201847	0.0877184368094741	0.996914549242442	0.218531428156672	0.568309590224628	0.431672222222222	0.620813813097655	1504	0.918592692828146
ENSG00000174915	0.0266793087392965	0.93638368092959	0.390399099766523	0.734947197279125	0.550194444444445	0.620614727880198	1505	0.918538565629229
ENSG00000197912	0.0256698729487569	0.935280599088721	0.316531637440557	0.642482060183316	0.60535	0.620543121770326	1506	0.918484438430311
ENSG00000141560	0.0213342513398102	0.930542758890732	0.390600869821948	0.622649618386173	0.619705555555556	0.620371916558935	1507	0.918430311231394
ENSG00000124333	0.0249057365855356	0.934445573271213	0.323174662973689	0.680668850486065	0.589972222222222	0.620308026459493	1508	0.918376184032476
ENSG00000170579	0.0964067827962293	0.987420179442009	0.142388446356661	0.750344237107758	0.3564	0.620257735581165	1509	0.918322056833559
ENSG00000185974	0.0162023268857557	0.924934742286771	0.414720411424513	0.652995954364743	0.621627777777778	0.620197744353916	1510	0.918267929634641
ENSG00000283329	0.27236060459191	0.795143000969322	0.203814338235294	0.582020536760008	0.3381	0.620127761206204	1511	0.918213802435724
ENSG00000083845	0.0285238523639336	0.938399344130852	0.363367325220353	0.729640235435471	0.548911111111111	0.620102859259973	1512	0.918159675236807
ENSG00000149328	0.0340537110631524	0.944442211612714	0.243848756812085	0.692300247016954	0.561677777777778	0.620042812155091	1513	0.918105548037889
ENSG00000238917	0.0696242069468235	0.983312606785651	0.188951416015625	0.675378431803833	0.445133333333333	0.620040418787876	1514	0.918051420838972
ENSG00000072849	0.0685796007182956	0.98217109172115	0.247480119977679	0.471416432239237	0.531672222222222	0.620028831951359	1515	0.917997293640054
ENSG00000129195	0.0608289631287874	0.973701422168842	0.262530041979505	0.547904862820869	0.524088888888889	0.619926895699435	1516	0.917943166441137
ENSG00000196150	0.00282565164048399	0.91031710370832	0.70945945945946	0.69214507868914	0.612222222222222	0.619879058275438	1517	0.917889039242219
ENSG00000168754	0.0851604380043883	0.999709855350368	0.249913194444444	0.608820654230787	0.409355555555556	0.619840704416799	1518	0.917834912043302
ENSG00000170430	0.036752210727105	0.947391052940508	0.291524713689631	0.540195306183578	0.6125	0.619797571972976	1519	0.917780784844384
ENSG00000199161	0.0351626839127406	0.945654064633839	0.286896576752534	0.657053485640445	0.566927777777778	0.61975261429749	1520	0.917726657645467
ENSG00000102699	0.0526625164557227	0.96477736863923	0.204702328412961	0.73366831365995	0.479277777777778	0.61959453775239	1521	0.917672530446549
ENSG00000124209	0.0583708425278867	0.971015260034577	0.257452325506525	0.529624309228847	0.541655555555556	0.619588660972314	1522	0.917618403247632
ENSG00000065000	0.0276108028939528	0.93740159043558	0.334022267659505	0.658774318563073	0.587283333333334	0.619518465513001	1523	0.917564276048715
ENSG00000259803	0.0264707195810309	0.936155740812109	0.321529947916667	0.714979866435592	0.568094444444445	0.619415165839388	1524	0.917510148849797
ENSG00000122033	0.0683655411929971	0.981937173746936	0.208929951985677	0.75390419661399	0.411211111111111	0.619331072833118	1525	0.91745602165088
ENSG00000139370	0.0483267132572242	0.960039330005501	0.240945053100586	0.583393898904955	0.5569	0.619320112112571	1526	0.917401894451962
ENSG00000141655	0.152053260889565	0.926611339426285	0.158075697878574	0.821585031673065	0.294638888888889	0.619304770947923	1527	0.917347767253045
ENSG00000198355	0.0335673086795649	0.943910685346537	0.324391225750527	0.803645728546555	0.501777777777778	0.619295275153326	1528	0.917293640054127
ENSG00000167889	0.0544241687225183	0.966702450594556	0.295821975875687	0.570003887203657	0.532533333333334	0.61924402186547	1529	0.91723951285521
ENSG00000130270	0.0296250437340358	0.939602693779305	0.383148532443576	0.640544694804297	0.580672222222222	0.619159106902411	1530	0.917185385656292
ENSG00000184207	0.0292537760306187	0.939196983316511	0.321538603707646	0.652919085390218	0.585122222222223	0.619147581434182	1531	0.917131258457375
ENSG00000161547	0.0594465934099256	0.972190809063448	0.262149544649346	0.571723517962087	0.517661111111111	0.619065836138057	1532	0.917077131258457
ENSG00000148300	0.0404911212257198	0.951476824729371	0.233429248516376	0.591907132676575	0.582427777777778	0.618668457059474	1533	0.91702300405954
ENSG00000158169	0.101808021060895	0.981517864600592	0.147621532062908	0.660802998695725	0.390744444444444	0.618333000089959	1534	0.916968876860622
ENSG00000167895	0.0511116964425934	0.963082677990284	0.3101953125	0.589091968403264	0.533238888888889	0.618328326673428	1535	0.916914749661705
ENSG00000171051	0.0642773483060827	0.977469716403152	0.27857666015625	0.714069873060885	0.432822222222222	0.617982366510143	1536	0.916860622462788
ENSG00000131848	0.0275983126867113	0.93738794150325	0.297028459821429	0.665966905811422	0.587516666666667	0.617977743372962	1537	0.91680649526387
ENSG00000167754	0.0823263522245164	0.997193138788991	0.298828125	0.688836109625367	0.374272222222222	0.617882392420833	1538	0.916752368064953
ENSG00000152454	0.0370059877807857	0.947668373065441	0.351946221023309	0.725480782436461	0.518244444444445	0.617758071999451	1539	0.916698240866035
ENSG00000145217	0.027191447776473	0.936943331456354	0.334927848215853	0.767138056705264	0.538411111111111	0.617755297958067	1540	0.916644113667118
ENSG00000139112	0.0986176987335634	0.985004155317426	0.165477668846047	0.71951419770582	0.362961111111111	0.617749630096853	1541	0.9165899864682
ENSG00000101871	0.0839827738171887	0.999003227748412	0.247068971067995	0.678339958653511	0.379488888888889	0.617405286230122	1542	0.916535859269283
ENSG00000129451	0.075807472327645	0.990069497934925	0.227622672303082	0.65884799263567	0.42115	0.617392319898346	1543	0.916481732070365
ENSG00000100380	0.0796537169727874	0.994272561332675	0.259902774586397	0.867485299759893	0.309272222222222	0.617226963167192	1544	0.916427604871448
ENSG00000162076	0.0328987750724224	0.943180131418332	0.59046052631579	0.658642932898714	0.529272222222222	0.617183021353302	1545	0.91637347767253
ENSG00000049246	0.0583380424338285	0.970979417053307	0.238845453029726	0.500968550321249	0.554333333333334	0.617150754345755	1546	0.916319350473613
ENSG00000106648	0.0569157019218866	0.969425125036955	0.289783216502568	0.678046087470217	0.47355	0.617096223393282	1547	0.916265223274696
ENSG00000157985	0.0486000587629807	0.960338033961225	0.325942654079861	0.524158045473254	0.56775	0.61700977583627	1548	0.916211096075778
ENSG00000105472	0.0737667704353426	0.987839478729026	0.219144283196865	0.695871018245975	0.412833333333333	0.616899895859776	1549	0.916156968876861
ENSG00000204859	0.0510144872576161	0.962976450642572	0.250576815762363	0.468246804137948	0.594083333333334	0.616879329123535	1550	0.916102841677943
ENSG00000167700	0.0222538495640033	0.931547668872634	0.387248474874614	0.688322290546481	0.583483333333334	0.61686935239242	1551	0.916048714479026
ENSG00000083838	0.0152546054594906	0.92389910009406	0.388071421030405	0.67592707550269	0.614811111111111	0.616867744425955	1552	0.915994587280108
ENSG00000103363	0.0545130596579483	0.966799588003007	0.220368987635562	0.689058492895514	0.48695	0.616850323853186	1553	0.915940460081191
ENSG00000174013	0.0751869506964328	0.989391410086573	0.159828455307904	0.597531913495248	0.459283333333333	0.616574391433737	1554	0.915886332882273
ENSG00000156414	0.0383476705140192	0.949134524625656	0.226107337258079	0.675663126797561	0.551661111111111	0.616566544569113	1555	0.915832205683356
ENSG00000107187	0.0328490767587604	0.94312582255804	0.30608582228757	0.640482986331528	0.576516666666667	0.616552664521091	1556	0.915778078484438
ENSG00000101849	0.0790823602095808	0.993648199410839	0.272501627604167	0.66855303833382	0.397288888888889	0.61639818080549	1557	0.915723951285521
ENSG00000063660	0.0229986201249736	0.932361532309139	0.34340339578608	0.656086489252842	0.600494444444445	0.616252280301851	1558	0.915669824086604
ENSG00000167646	0.0378730521969176	0.948615875641892	0.344774034288195	0.646851643743369	0.549183333333333	0.616128145192957	1559	0.915615696887686
ENSG00000092931	0.0533503626120382	0.965529026755035	0.228394240475773	0.554433869738381	0.549266666666667	0.616123040201819	1560	0.915561569688769
ENSG00000157551	0.0779162491299131	0.992373907406858	0.232205904447115	0.579208819053133	0.446188888888889	0.615666803017811	1561	0.915507442489851
ENSG00000148120	0.100760013305901	0.982663096753502	0.135645263797634	0.665682218214514	0.387505555555556	0.615516846843064	1562	0.915453315290934
ENSG00000167749	0.0831381318710935	0.998080227789914	0.308289930555556	0.663573738731454	0.378422222222222	0.615470585491448	1563	0.915399188092016
ENSG00000141012	0.0281507049676896	0.937991579594839	0.318240658267514	0.622904301864166	0.598722222222223	0.615397479316135	1564	0.915345060893099
ENSG00000166118	0.0321103863279502	0.942318603309538	0.336123511904762	0.701002802528639	0.546688888888889	0.615325285288658	1565	0.915290933694181
ENSG00000099840	0.0208557176393233	0.930019831290781	0.628205128205128	0.63082749106467	0.57885	0.615316964202036	1566	0.915236806495264
ENSG00000188163	0.0132909463514848	0.921753270984374	0.488696808510638	0.768437710311899	0.564977777777778	0.615259008702067	1567	0.915182679296347
ENSG00000182473	0.0629242813240133	0.975991124469531	0.237276944247159	0.575167766147006	0.502288888888889	0.615216672877233	1568	0.915128552097429
ENSG00000198300	0.0244760438017756	0.933976017593319	0.38330078125	0.642793701401622	0.594172222222222	0.615207735962897	1569	0.915074424898511
ENSG00000289722	0.0320593873733955	0.942262873147006	0.335627180806706	0.656833663297497	0.566427777777778	0.615156604596742	1570	0.915020297699594
ENSG00000162039	0.0320593794107732	0.942262864445686	0.335627180806706	0.656833663297497	0.566427777777778	0.615156578970525	1571	0.914966170500677
ENSG00000172236	0.0341259881053131	0.944521193845627	0.36529970840669	0.740432182611529	0.517372222222222	0.615138337146873	1572	0.914912043301759
ENSG00000065802	0.0350250034386931	0.945503611447825	0.30303217290522	0.572144453563411	0.5976	0.615053846075244	1573	0.914857916102842
ENSG00000100399	0.0892107048292436	0.995283842495422	0.264796006052118	0.729896027803035	0.34585	0.615018518737482	1574	0.914803788903924
ENSG00000196544	0.0849460445756357	0.999944138204489	0.215098814530806	0.812966035041756	0.317811111111111	0.614998830798766	1575	0.914749661705007
ENSG00000197253	0.0340730018701843	0.94446329204114	0.36529970840669	0.740506373333155	0.517372222222222	0.614996527462406	1576	0.914695534506089
ENSG00000099821	0.0255251848781492	0.935122488206609	0.328807788890797	0.668773757475472	0.586016666666667	0.614943558473304	1577	0.914641407307172
ENSG00000071564	0.0272650323128202	0.937023742480585	0.392620501310929	0.653307989384102	0.577461111111111	0.614862732894555	1578	0.914587280108254
ENSG00000204104	0.0348248486698845	0.945284888183893	0.263108473557692	0.572196417528746	0.60365	0.614844241860889	1579	0.914533152909337
ENSG00000008130	0.0245595517287191	0.934067272607895	0.333454946453652	0.532300612311034	0.649416666666667	0.61466658929915	1580	0.914479025710419
ENSG00000165556	0.0842003063430289	0.999240940915808	0.240268049568966	0.698398032617842	0.367477777777778	0.614607233251759	1581	0.914424898511502
ENSG00000105374	0.0754381499771813	0.989665913296812	0.33359375	0.637884019000414	0.413844444444444	0.614595269987623	1582	0.914370771312585
ENSG00000185515	0.0375433852935543	0.948255625313893	0.331008556277253	0.747553950323968	0.505461111111111	0.614383639483286	1583	0.914316644113667
ENSG00000101199	0.0262705449033687	0.935936995792366	0.401692369249132	0.599528679341149	0.602955555555556	0.614099708180629	1584	0.91426251691475
ENSG00000118046	0.0199250040524028	0.929002774766331	0.32179591966712	0.675052196251224	0.603944444444445	0.614078297025618	1585	0.914208389715832
ENSG00000198752	0.0331693348645166	0.943475791227827	0.22467111170977	0.718992457635042	0.548683333333334	0.613910579861682	1586	0.914154262516915
ENSG00000015413	0.0193165182348718	0.928337839302347	0.344259782270952	0.650831505030505	0.613638888888889	0.613893766093267	1587	0.914100135317997
ENSG00000154485	0.0752788238199614	0.989491806342757	0.269869896673387	0.753152826573948	0.371138888888889	0.613860730845171	1588	0.91404600811908
ENSG00000196139	0.0649421936636685	0.97819623992036	0.222533226013184	0.704615602063329	0.437555555555556	0.613777667487641	1589	0.913991880920162
ENSG00000089847	0.038817448127953	0.949647883830901	0.314744328878012	0.59256633922697	0.571233333333334	0.613673225532406	1590	0.913937753721245
ENSG00000112499	0.0882054422444325	0.996382363979406	0.292882227635646	0.743953070397508	0.334488888888889	0.613574377426199	1591	0.913883626522327
ENSG00000161267	0.0629201796288303	0.975986642257274	0.181407538327304	0.576171723188265	0.507594444444445	0.613425447611642	1592	0.91382949932341
ENSG00000160959	0.0181392287639316	0.927051331880071	0.415674608807231	0.597073105312793	0.631427777777778	0.613416905814491	1593	0.913775372124493
ENSG00000122025	0.0867141506111843	0.998012003759858	0.228475601946721	0.697510999736393	0.364694444444444	0.613410086725673	1594	0.913721244925575
ENSG00000115042	0.0662855670593069	0.979664238986891	0.201143900553385	0.689172439860452	0.441905555555556	0.613308975605249	1595	0.913667117726658
ENSG00000160219	0.0478350639396745	0.959502070043701	0.251976080501781	0.693986590424575	0.500816666666667	0.613149173734513	1596	0.91361299052774
ENSG00000166183	0.0423781688743576	0.95353893508208	0.228645931590687	0.674085623334222	0.533127777777778	0.613130850122778	1597	0.913558863328823
ENSG00000118900	0.0452388105132362	0.956664960406974	0.307225426962209	0.571650481425653	0.557188888888889	0.613127515452609	1598	0.913504736129905
ENSG00000075413	0.0285043470556267	0.938378029301722	0.263193545134171	0.716794118446264	0.560533333333334	0.613015971787595	1599	0.913450608930988
ENSG00000183617	0.0386238133101289	0.949436285378277	0.247153368863193	0.61950683164471	0.568522222222222	0.612923316531647	1600	0.91339648173207
ENSG00000182899	0.0486563030295855	0.960399496047002	0.304028430616999	0.623685436191884	0.521516666666667	0.612882041301364	1601	0.913342354533153
ENSG00000003056	0.0937899886152995	0.990279735413104	0.234177450115761	0.63532669489246	0.387583333333333	0.612876154497553	1602	0.913288227334235
ENSG00000126838	0.0760967684386249	0.990385632244454	0.175934883013164	0.706059627334306	0.400994444444445	0.61281366450378	1603	0.913234100135318
ENSG00000160360	0.0312411427784718	0.941368719440046	0.311972384982639	0.660531350151465	0.568405555555556	0.612803779303835	1604	0.9131799729364
ENSG00000130193	0.0306578975765579	0.940731366180894	0.288035583496094	0.583402961153804	0.608233333333334	0.61277762162453	1605	0.913125845737483
ENSG00000184160	0.0494946869300209	0.961315657396653	0.281772748161765	0.777619297322022	0.452655555555556	0.612626637294885	1606	0.913071718538566
ENSG00000185803	0.0220926286102472	0.931371491340469	0.309280786758814	0.669013086903304	0.598611111111111	0.612564432477548	1607	0.913017591339648
ENSG00000197081	0.0903395099200617	0.994050317382451	0.270421793172648	0.758718339223458	0.328744444444444	0.612464613578765	1608	0.912963464140731
ENSG00000198612	0.0473533316576463	0.958975647127607	0.406107954545455	0.577951302886657	0.531905555555556	0.612395994651703	1609	0.912909336941813
ENSG00000148400	0.031252255521785	0.941380863120175	0.337877356487772	0.66564213387564	0.561883333333334	0.612292527245321	1610	0.912855209742896
ENSG00000196378	0.00743111609841885	0.915349820261396	0.612179487179487	0.673533109774944	0.608177777777778	0.612182567912538	1611	0.912801082543978
ENSG00000145569	0.144321626172482	0.935060243196665	0.281216325431035	0.851899590363191	0.259272222222222	0.612015046153518	1612	0.912746955345061
ENSG00000114503	0.0709139119894028	0.984721958649216	0.196109453837077	0.566682091567864	0.478433333333333	0.611922615827204	1613	0.912692828146143
ENSG00000124253	0.058308619079624	0.970947264074361	0.237987942165799	0.573131910912929	0.516322222222222	0.611854440965233	1614	0.912638700947226
ENSG00000197530	0.0254933780575647	0.935087730645473	0.344142869971264	0.539653044473775	0.6377	0.611633101663782	1615	0.912584573748308
ENSG00000128274	0.0736473899019419	0.987709023181697	0.348000919117647	0.768255821493567	0.356922222222222	0.611579764284804	1616	0.912530446549391
ENSG00000276314	0.0613545960308483	0.974275818395587	0.241131756756757	0.761711084156847	0.420277777777778	0.611573871627236	1617	0.912476319350474
ENSG00000186230	0.0130598545088066	0.921500740593021	0.518382352941176	0.807685906664883	0.539961111111111	0.611569608522516	1618	0.912422192151556
ENSG00000176225	0.0862430988523681	0.99852675531328	0.181192066358483	0.73530067312018	0.352405555555556	0.611426696673872	1619	0.912368064952639
ENSG00000163959	0.0928989412524553	0.991253445850677	0.191816057477679	0.571803206606583	0.420294444444444	0.611202117810705	1620	0.912313937753721
ENSG00000088808	0.0302538567999224	0.940289842264411	0.231830173068576	0.699774162607824	0.563911111111111	0.611189392167978	1621	0.912259810554804
ENSG00000141568	0.0210556112845506	0.930238269206518	0.366714645218063	0.596218320429013	0.625127777777778	0.611058782715794	1622	0.912205683355886
ENSG00000068024	0.0281312441017553	0.937970313331031	0.341324515964674	0.551626523433697	0.622222222222223	0.610965913614715	1623	0.912151556156969
ENSG00000099875	0.0260531078972092	0.935699387006077	0.465927463107639	0.586067326488816	0.597138888888889	0.610926742222559	1624	0.912097428958051
ENSG00000188877	0.339655862568129	0.721604715774903	0.202651515151515	0.625126736037427	0.275805555555556	0.610641739094897	1625	0.912043301759134
ENSG00000167967	0.0396538481259373	0.950561877230111	0.314661600503577	0.65803992905116	0.535477777777778	0.610627957198935	1626	0.911989174560217
ENSG00000074276	0.0681620857613591	0.981714843615421	0.229673032407407	0.544653628601624	0.4922	0.610573586751375	1627	0.911935047361299
ENSG00000141579	0.0209621298308715	0.930136115414293	0.392575218563988	0.640758487201934	0.60145	0.610560051919785	1628	0.911880920162382
ENSG00000272636	0.047852969068354	0.959521636243444	0.183055525476282	0.696392614333702	0.506261111111111	0.610509071657869	1629	0.911826792963464
ENSG00000099624	0.0369268744897603	0.947581920380169	0.295379997702206	0.632783705155291	0.559277777777778	0.610417943769266	1630	0.911772665764547
ENSG00000108509	0.0449571992478563	0.95635722387144	0.300082272046233	0.606408764340895	0.540627777777778	0.610417792868519	1631	0.911718538565629
ENSG00000182327	0.0707039439795602	0.984492511763152	0.190592056665665	0.812430569155315	0.368777777777778	0.610413760578513	1632	0.911664411366712
ENSG00000143797	0.0832761297587542	0.998231027836221	0.242879189385308	0.746511393488168	0.344166666666667	0.610316624576963	1633	0.911610284167794
ENSG00000171735	0.0541862827401559	0.966442495766522	0.199655817843032	0.460588282113445	0.585294444444445	0.610309139342338	1634	0.911556156968877
ENSG00000130147	0.0607998069623734	0.973669561164881	0.212888948209993	0.51480580594971	0.534683333333334	0.610206177065549	1635	0.911502029769959
ENSG00000158106	0.0226237879138031	0.931951926656764	0.353877577670785	0.643969174328784	0.598822222222222	0.610173191478232	1636	0.911447902571042
ENSG00000117009	0.0697732532168482	0.983475480180328	0.179143566555447	0.650031618484239	0.445711111111111	0.610021608390775	1637	0.911393775372125
ENSG00000133019	0.0907766996252355	0.993572569288603	0.181195725335015	0.739812664090983	0.346583333333333	0.61000748682705	1638	0.911339648173207
ENSG00000205835	0.0631450121437142	0.976232332638702	0.177223338637241	0.531198170674186	0.523255555555556	0.609842425724745	1639	0.91128552097429
ENSG00000122034	0.0641875988245193	0.977371640800654	0.196158948151962	0.713228274022537	0.435633333333333	0.609813356556842	1640	0.911231393775372
ENSG00000157870	0.0210823151120832	0.930267450366438	0.581081081081081	0.603293364958638	0.5905	0.609795864403095	1641	0.911177266576455
ENSG00000198546	0.0197378363014774	0.928798243334835	0.298194885253906	0.595928965273888	0.638088888888889	0.609656935029967	1642	0.911123139377537
ENSG00000077463	0.0380466070162889	0.948805531260841	0.27514631097967	0.575358065626903	0.582644444444445	0.609644146190472	1643	0.91106901217862
ENSG00000140990	0.0367027176789858	0.947336968388383	0.342850771817294	0.615343782846081	0.560355555555556	0.609640792714769	1644	0.911014884979702
ENSG00000170677	0.0919913029103523	0.992245286424028	0.194824047302932	0.700191134950417	0.361222222222222	0.609552019323427	1645	0.910960757780785
ENSG00000268089	0.0343712415316233	0.944789199600435	0.465073529411765	0.591473194805971	0.562394444444445	0.609494965766699	1646	0.910906630581867
ENSG00000167964	0.0293927105036909	0.9393488068359	0.333554446042239	0.684615823754872	0.557611111111111	0.609415300314608	1647	0.91085250338295
ENSG00000157542	0.0826176130680254	0.997511420100633	0.293345575747283	0.570862630319595	0.416761111111111	0.609411776975019	1648	0.910798376184032
ENSG00000126460	0.0955116018295551	0.988398406960672	0.190702718098958	0.76400317630289	0.331288888888889	0.609211110183864	1649	0.910744248985115
ENSG00000198858	0.0314249623851203	0.941569592117624	0.352725675736351	0.655310183932499	0.560211111111111	0.609197218412922	1650	0.910690121786198
ENSG00000100417	0.0769607816326023	0.99132980053478	0.252530829851017	0.791139963396556	0.344972222222222	0.609136730075454	1651	0.91063599458728
ENSG00000163132	0.0917945494564726	0.992460292830713	0.214770936129386	0.660881692940305	0.375538888888889	0.609114446120998	1652	0.910581867388363
ENSG00000070423	0.0256121230718864	0.935217491716182	0.330119920813519	0.662948802526028	0.581316666666667	0.60904383633431	1653	0.910527740189445
ENSG00000146477	0.0908988332510497	0.993439105242591	0.241504628171203	0.716004110190844	0.3476	0.609041804692427	1654	0.910473612990528
ENSG00000105255	0.0381884173986985	0.948960497489648	0.250928132430367	0.601928895877312	0.572866666666667	0.608951219052238	1655	0.91041948579161
ENSG00000134917	0.0447619965171574	0.956143912049588	0.257329366293298	0.609623698610968	0.544183333333334	0.608937691296485	1656	0.910365358592693
ENSG00000167705	0.171972570014146	0.904844102338095	0.156820890380115	0.648458524577426	0.349966666666667	0.608535775870557	1657	0.910311231393775
ENSG00000262874	0.0760597251400757	0.990345152413702	0.346283783783784	0.619327072001978	0.411022222222222	0.608499867712646	1658	0.910257104194858
ENSG00000197768	0.0121297756634567	0.920484377695552	0.632352941176471	0.737906066025615	0.554833333333334	0.608314519222839	1659	0.91020297699594
ENSG00000144233	0.1074457756917	0.9753570916076	0.190772341008772	0.567429279553511	0.411872222222222	0.608138408644273	1660	0.910148849797023
ENSG00000100147	0.0794598709626148	0.994060732095243	0.235694191672585	0.765358445765873	0.348372222222222	0.6081126118611	1661	0.910094722598106
ENSG00000147804	0.0178126665319985	0.926694474245999	0.425966561558735	0.63165318724232	0.609661111111111	0.608085049673164	1662	0.910040595399188
ENSG00000174586	0.0142563647842891	0.922808251947054	0.428936298076923	0.754856894289349	0.567494444444445	0.608047371856096	1663	0.909986468200271
ENSG00000105556	0.0290023093662597	0.938922187917301	0.355373152767319	0.664098091898446	0.563511111111111	0.607990504477539	1664	0.909932341001353
ENSG00000160282	0.0157345430952747	0.924423561873347	0.451051240808824	0.643865190146886	0.60825	0.607940385760097	1665	0.909878213802436
ENSG00000078808	0.0242556202412636	0.933735145187982	0.293703799777561	0.530191660969935	0.649083333333334	0.607760753374267	1666	0.909824086603518
ENSG00000183751	0.0368626047649257	0.9475116883089	0.328651775013317	0.647403855804118	0.545083333333334	0.607571679301645	1667	0.909769959404601
ENSG00000071051	0.112347453739342	0.970000681527025	0.143732537505447	0.760005041634005	0.329561111111111	0.607494988732383	1668	0.909715832205683
ENSG00000158158	0.0552318095932509	0.967585016862562	0.242921979239817	0.669545531906257	0.478894444444445	0.607346504027945	1669	0.909661705006766
ENSG00000133265	0.0401406143197985	0.95109380105749	0.298267415364583	0.617183304667945	0.550383333333333	0.607343856154201	1670	0.909607577807848
ENSG00000172009	0.0254872479987897	0.935081031896943	0.32342529296875	0.666641441805069	0.579111111111111	0.607342691052392	1671	0.909553450608931
ENSG00000188820	0.468257730687733	0.581072364183998	0.118497499605504	0.638209469278872	0.216072222222222	0.60729329320072	1672	0.909499323410014
ENSG00000258986	0.0417213607363547	0.952821194402826	0.240804755169412	0.657425875861981	0.534544444444445	0.607274472439391	1673	0.909445196211096
ENSG00000060566	0.0365312050168323	0.947149544378978	0.243936945883076	0.595823367538963	0.580766666666667	0.60727119319532	1674	0.909391069012179
ENSG00000185863	0.00966920068171506	0.917795533485852	0.515625	0.785013249928538	0.557983333333334	0.607207466677541	1675	0.909336941813261
ENSG00000112137	0.103236296046026	0.979957087565905	0.208896792453268	0.830743113489886	0.292927777777778	0.607142666551796	1676	0.909282814614344
ENSG00000160298	0.0263385513085128	0.936011311198339	0.381516335227273	0.719950460293085	0.543794444444445	0.607074641786976	1677	0.909228687415426
ENSG00000132975	0.0718850754971225	0.985783217661349	0.157615746392144	0.736087736995429	0.39915	0.607057156896327	1678	0.909174560216509
ENSG00000187017	0.0531277439766704	0.965285755636243	0.25040762765067	0.421278545056395	0.595883333333334	0.607044248161269	1679	0.909120433017591
ENSG00000180921	0.018640355212285	0.927598948172596	0.357440655048077	0.571828772324035	0.641527777777778	0.606971151534724	1680	0.909066305818674
ENSG00000213022	0.077268464758597	0.991666027635312	0.322789634146342	0.680865848042305	0.38065	0.606967930629388	1681	0.909012178619756
ENSG00000167526	0.040749841317965	0.951759546461945	0.257550557454427	0.61047674383805	0.556327777777778	0.606935175771284	1682	0.908958051420839
ENSG00000185010	0.0202892853987483	0.929400850742918	0.481676136363636	0.666026953625699	0.576005555555556	0.606873142998796	1683	0.908903924221921
ENSG00000039139	0.120517118697855	0.961073111149417	0.178490341350596	0.846546844512354	0.281477777777778	0.606838046384095	1684	0.908849797023004
ENSG00000147324	0.120259127524618	0.961355036340667	0.222828214818781	0.776438595227346	0.306533333333333	0.60674382952939	1685	0.908795669824087
ENSG00000176473	0.0620495911099381	0.975035288644633	0.261450463598901	0.681301314926191	0.444988888888889	0.606623953375297	1686	0.908741542625169
ENSG00000116237	0.0421979351648056	0.95334198096773	0.261885036121715	0.470188393850739	0.61245	0.606587694006055	1687	0.908687415426252
ENSG00000148824	0.0278698851348533	0.937684707913589	0.353745233444941	0.728143678134662	0.537733333333334	0.606538914943133	1688	0.908633288227334
ENSG00000090674	0.0622773022810765	0.97528412473723	0.270899330697409	0.557933253897903	0.497677777777778	0.606535143755117	1689	0.908579161028417
ENSG00000213316	0.0251326903839396	0.934693581729088	0.287698435228924	0.713583052694306	0.563416666666667	0.606399883109061	1690	0.908525033829499
ENSG00000148377	0.0830187341306667	0.997949753439253	0.187495304987981	0.864552208904915	0.29575	0.606388400473246	1691	0.908470906630582
ENSG00000175221	0.0174782124813069	0.926328992663733	0.464326746323529	0.677803793852789	0.583005555555556	0.606362795200883	1692	0.908416779431665
ENSG00000179314	0.0562824010245015	0.968733072381146	0.201204342312283	0.562801458501535	0.527194444444445	0.606320449491471	1693	0.908362652232747
ENSG00000085511	0.0870721056407459	0.9976208409968	0.399515086206897	0.676623006380557	0.341672222222222	0.606216280896724	1694	0.908308525033829
ENSG00000256223	0.0141375993126686	0.922678468521209	0.486653645833333	0.802020610568684	0.536655555555556	0.606124314465926	1695	0.908254397834912
ENSG00000100258	0.0144478600264187	0.923017512334079	0.43119140625	0.706610718387772	0.585694444444445	0.606077570072609	1696	0.908200270635995
ENSG00000215788	0.0538039913884209	0.966024738983998	0.250883374895368	0.386020995891333	0.607733333333334	0.60592834829078	1697	0.908146143437077
ENSG00000204278	0.0495317954058553	0.961356208451232	0.289501245471015	0.504876641029636	0.565194444444445	0.605904325426816	1698	0.90809201623816
ENSG00000099804	0.019739382137267	0.928799932578871	0.476120283018868	0.715533874887502	0.55565	0.605904034281964	1699	0.908037889039242
ENSG00000182307	0.014750226365831	0.923347929406093	0.393104553222656	0.716920099435903	0.585072222222222	0.605880543369211	1700	0.907983761840325
ENSG00000196365	0.0397594187292092	0.950677241690625	0.253495841190733	0.514365358574627	0.601694444444445	0.605475579908961	1701	0.907929634641407
ENSG00000213977	0.0538170657583294	0.966039026272166	0.225943989223904	0.569755409975561	0.528755555555556	0.605435250878557	1702	0.90787550744249
ENSG00000205022	0.0259573988341023	0.93559479894757	0.348492576962426	0.63633218721472	0.585005555555556	0.605286682023522	1703	0.907821380243572
ENSG00000167965	0.0297324320314064	0.939720044562645	0.322262763977051	0.651052659196091	0.568033333333334	0.60520416570599	1704	0.907767253044655
ENSG00000130956	0.117076221219089	0.964833223046272	0.119851390017739	0.664900192933983	0.37015	0.605030541436242	1705	0.907713125845737
ENSG00000167978	0.0358957332828406	0.946455119496562	0.447965801886792	0.656671144293576	0.524888888888889	0.604971749180729	1706	0.90765899864682
ENSG00000167608	0.0420095444844281	0.953136113154779	0.225189208984375	0.635722247971867	0.542672222222222	0.604969666991163	1707	0.907604871447903
ENSG00000283165	0.0572723277398029	0.969814835276492	0.268056832107843	0.782629989483676	0.414683333333333	0.604937533222103	1708	0.907550744248985
ENSG00000071894	0.0219862271980042	0.931255218996267	0.374871669671474	0.694436583655615	0.5697	0.604896458947348	1709	0.907496617050068
ENSG00000105246	0.0437703072341763	0.955060223071951	0.272052899528952	0.635527314962087	0.529561111111111	0.604852555224391	1710	0.90744248985115
ENSG00000174898	0.0568029410506901	0.969301903262432	0.310594512195122	0.727864654335654	0.434777777777778	0.604849832381826	1711	0.907388362652233
ENSG00000130731	0.0294000985774494	0.939356880306326	0.414007889597039	0.727257996586955	0.522088888888889	0.604836402226273	1712	0.907334235453315
ENSG00000184983	0.0743494093409919	0.988476169445393	0.222047593858507	0.77827375363444	0.359616666666667	0.604780098006558	1713	0.907280108254398
ENSG00000139364	0.0702884091889988	0.984038427525191	0.216235259483601	0.569649855144646	0.468338888888889	0.604727982631562	1714	0.90722598105548
ENSG00000121417	0.0633325074247318	0.976437221985482	0.3333984375	0.728127475986807	0.407088888888889	0.60467172834186	1715	0.907171853856563
ENSG00000007923	0.0543728373271406	0.966646357150437	0.17847686118268	0.428625965652674	0.595277777777778	0.604644020414566	1716	0.907117726657645
ENSG00000164729	0.0820754535447549	0.996918964066699	0.253155048076923	0.707735536161034	0.357877777777778	0.604604317255525	1717	0.907063599458728
ENSG00000171861	0.0298470512784166	0.93984529711578	0.310405115927419	0.657690161205844	0.565238888888889	0.604275666186696	1718	0.907009472259811
ENSG00000180061	0.0351737240021563	0.945666128919919	0.283661713471284	0.630806976554664	0.561105555555556	0.604177463423983	1719	0.906955345060893
ENSG00000184967	0.0502567562471623	0.962148424406799	0.237010565671054	0.681048121254316	0.489338888888889	0.60414607010071	1720	0.906901217861976
ENSG00000175470	0.0296564990368926	0.939637067212173	0.23642188382436	0.586177041140326	0.607844444444445	0.604029989656257	1721	0.906847090663058
ENSG00000100138	0.0869510652713138	0.997753110364286	0.191750662667411	0.748581196320539	0.336116666666667	0.603989353524287	1722	0.906792963464141
ENSG00000160255	0.0204516450422814	0.929578272601891	0.292936197916667	0.570971097817596	0.640772222222223	0.603987670114913	1723	0.906738836265223
ENSG00000130958	0.103332933614762	0.979851484863665	0.137624319209609	0.673090127571283	0.369361111111111	0.603932112064811	1724	0.906684709066306
ENSG00000142606	0.0341207324494643	0.944515450618982	0.324543592664931	0.511736343279211	0.611933333333334	0.60382589877498	1725	0.906630581867388
ENSG00000084234	0.0491481505711173	0.960936972622159	0.257699148995536	0.536314035328115	0.554644444444445	0.603813063403287	1726	0.906576454668471
ENSG00000088247	0.0594284900219113	0.972171026211716	0.254247856140137	0.67187695053259	0.45655	0.603712881384373	1727	0.906522327469553
ENSG00000125656	0.0397689924942096	0.950687703620368	0.293643266726763	0.561622054329801	0.57295	0.603690304598284	1728	0.906468200270636
ENSG00000197191	0.0151781292530055	0.923815529137469	0.448529411764706	0.741408403759719	0.562083333333334	0.603483109559797	1729	0.906414073071718
ENSG00000059122	0.0339234027355379	0.944299814492211	0.567708333333333	0.63736230132406	0.522338888888889	0.603459123282397	1730	0.906359945872801
ENSG00000129673	0.0586034651258029	0.971269463190382	0.296418931749132	0.56354720025225	0.501455555555556	0.603262703983128	1731	0.906305818673884
ENSG00000151503	0.0293284157572427	0.939278547421745	0.27157280661843	0.694009334092638	0.555227777777778	0.603255041543475	1732	0.906251691474966
ENSG00000196458	0.00535445344848745	0.913080504193728	0.639705882352941	0.687595546570136	0.595411111111111	0.603187674950601	1733	0.906197564276049
ENSG00000130948	0.111913239617065	0.970475177991111	0.156958556756741	0.662011094527058	0.366583333333333	0.603158158055793	1734	0.906143437077131
ENSG00000168939	0.0297148216586329	0.939700800463516	0.339778645833333	0.654732979372188	0.56165	0.603149896837189	1735	0.906089309878214
ENSG00000161010	0.0379485372961154	0.948698363545493	0.241303474672379	0.694845187093876	0.526972222222222	0.603096713026783	1736	0.906035182679296
ENSG00000185559	0.0584618324446071	0.971114691148252	0.2522216796875	0.687668859773382	0.4526	0.60303627236493	1737	0.905981055480379
ENSG00000146054	0.0338304734565156	0.944198264100264	0.4096875	0.643504666252954	0.54145	0.602976404682293	1738	0.905926928281461
ENSG00000158122	0.106583308704967	0.976299570247976	0.150978263034377	0.672937281662862	0.364894444444444	0.602968735290646	1739	0.905872801082544
ENSG00000141527	0.0330405443826539	0.943335052764667	0.338180541992188	0.565418790029067	0.589127777777778	0.602965505382759	1740	0.905818673883626
ENSG00000165244	0.0968956171599545	0.98688599557923	0.12988141450015	0.660167743483198	0.378177777777778	0.602964264734942	1741	0.905764546684709
ENSG00000105519	0.0507562021251283	0.96269420422127	0.434451219512195	0.484621903629064	0.546061111111111	0.602961303890286	1742	0.905710419485792
ENSG00000283824	0.0758732687684615	0.990141398356664	0.212813765914352	0.666611250053392	0.402894444444445	0.602949608633437	1743	0.905656292286874
ENSG00000162413	0.0506306468413561	0.962557001087746	0.242826728410618	0.431003285022328	0.597083333333334	0.602895099180463	1744	0.905602165087957
ENSG00000140107	0.0593656189713648	0.972102322570708	0.245437789749313	0.694874834419653	0.446772222222222	0.602847236643003	1745	0.905548037889039
ENSG00000102755	0.0789114350407053	0.993461417396866	0.165122270584106	0.746774951345233	0.362111111111111	0.602532635068484	1746	0.905493910690122
ENSG00000168350	0.0609201263094825	0.973801042620309	0.216151460688165	0.707856069482912	0.438911111111111	0.602491470771224	1747	0.905439783491204
ENSG00000116176	0.0234904108270796	0.932898946771838	0.377044160487288	0.747701466369842	0.537316666666667	0.602478588341291	1748	0.905385656292287
ENSG00000197540	0.0453642711257369	0.956802060086508	0.292581225198413	0.772110618076256	0.456877777777778	0.602181367898528	1749	0.905331529093369
ENSG00000133627	0.0553169573991023	0.967678063888737	0.294038119381421	0.69796631370767	0.452766666666667	0.602117943412804	1750	0.905277401894452
ENSG00000198939	0.0369581522382196	0.947616099786796	0.441176470588235	0.769981770222494	0.468094444444445	0.602074816517362	1751	0.905223274695535
ENSG00000177483	0.0363392308397307	0.946939760625854	0.525641025641026	0.594673692019801	0.536605555555556	0.602004991075052	1752	0.905169147496617
ENSG00000261678	0.0250772375540503	0.934632984502153	0.333977508544922	0.614928742873951	0.595822222222223	0.601807946556741	1753	0.9051150202977
ENSG00000235608	0.0209824428948188	0.930158312935108	0.347728240184295	0.768498045158995	0.540538888888889	0.601700759284045	1754	0.905060893098782
ENSG00000131652	0.0245768460888949	0.934086171377721	0.341051603618421	0.671514974935632	0.570922222222222	0.601321457790466	1755	0.905006765899865
ENSG00000167874	0.0841897770924688	0.999229434859455	0.365234375	0.728308441179308	0.321438888888889	0.601303579550195	1756	0.904952638700947
ENSG00000169169	0.0860236646840299	0.998766546539852	0.205918865439333	0.749732058934572	0.330911111111111	0.601242796153513	1757	0.90489851150203
ENSG00000185414	0.101614221480127	0.981729643101331	0.160342261904762	0.672294692094253	0.364266666666667	0.601235398655639	1758	0.904844384303112
ENSG00000179954	0.0405470745784907	0.951537968913039	0.277383925039557	0.623697013651175	0.54165	0.601051295724013	1759	0.904790257104195
ENSG00000072858	0.591922526054102	0.445935100970364	0.129381681743421	0.48006311678091	0.218338888888889	0.601008936191791	1760	0.904736129905277
ENSG00000149658	0.023669207656203	0.933094330705377	0.383061616317086	0.589020896685162	0.604711111111111	0.600926195384827	1761	0.90468200270636
ENSG00000157881	0.0339597979230637	0.944339586086235	0.328874860491071	0.47846174698237	0.623372222222223	0.60089365157895	1762	0.904627875507443
ENSG00000170779	0.0305729251993214	0.940638510857966	0.288167780095881	0.693096495371048	0.545966666666667	0.60087248525113	1763	0.904573748308525
ENSG00000103227	0.0321069593423647	0.94231485840015	0.305225942326688	0.685969684078841	0.54065	0.600500183546079	1764	0.904519621109608
ENSG00000103313	0.0341234852899754	0.944518458842395	0.532142857142857	0.602621232811146	0.538494444444445	0.600380242433538	1765	0.90446549391069
ENSG00000155962	0.019630815271398	0.928681293890425	0.371066954077744	0.601315765154277	0.615205555555556	0.600352454786726	1766	0.904411366711773
ENSG00000185561	0.0501697763251412	0.962053375297782	0.19667661190033	0.733599661839865	0.467511111111111	0.600347463401676	1767	0.904357239512855
ENSG00000111875	0.506481484345571	0.539302566694186	0.173447431144068	0.677789109206842	0.1643	0.600252456591317	1768	0.904303112313938
ENSG00000178187	0.0385328899808786	0.949336927029438	0.435714285714286	0.745650494350571	0.471722222222222	0.600214808889247	1769	0.90424898511502
ENSG00000100243	0.0667108854886699	0.980129014498533	0.225114215504039	0.680618026576611	0.425622222222222	0.60012491287726	1770	0.904194857916103
ENSG00000040531	0.045540195046233	0.956994304589717	0.280071368162659	0.609652354162385	0.52795	0.600105970489556	1771	0.904140730717185
ENSG00000171574	0.0180042307234019	0.92690380997877	0.398323390794837	0.70606608781304	0.570472222222222	0.600098189147592	1772	0.904086603518268
ENSG00000124097	0.085286787939944	0.999571783844669	0.20446987809806	0.889198300591719	0.267772222222222	0.599877703503441	1773	0.90403247631935
ENSG00000276027	0.0696437470862566	0.983333959677215	0.257043747674851	0.81396349552359	0.350561111111111	0.599826254019798	1774	0.903978349120433
ENSG00000178462	0.0568886952071211	0.969395612890746	0.369791666666667	0.484476121868617	0.528783333333333	0.599784657258188	1775	0.903924221921516
ENSG00000196418	0.0181914557174977	0.927108403963924	0.512867647058824	0.847741387876276	0.49025	0.599723690646873	1776	0.903870094722598
ENSG00000182809	0.0277642845012421	0.9375693106368	0.243821609851926	0.682122794864855	0.566061111111111	0.599667704447734	1777	0.903815967523681
ENSG00000197774	0.0224064574944291	0.931714434345389	0.340703708022388	0.722039967194097	0.554488888888889	0.599571086397204	1778	0.903761840324763
ENSG00000248333	0.0280608956519135	0.937893438607268	0.320689561631945	0.518388120213468	0.626994444444445	0.599517892706037	1779	0.903707713125846
ENSG00000153975	0.499427220177111	0.54701125978576	0.14904999314693	0.675472252544024	0.171194444444444	0.599441554052526	1780	0.903653585926928
ENSG00000196408	0.0316438531867304	0.941808789568965	0.231653577825996	0.631674632979139	0.575305555555556	0.599183590251045	1781	0.903599458728011
ENSG00000184557	0.0458056003296226	0.957284331703202	0.262105534585674	0.527934549525227	0.564788888888889	0.599161722421941	1782	0.903545331529093
ENSG00000165775	0.044128694689534	0.955451858377242	0.322412884424603	0.622762827908356	0.520316666666667	0.599140933387455	1783	0.903491204330176
ENSG00000008128	0.0280608956519135	0.937893438607268	0.320689561631945	0.517275933362719	0.626994444444445	0.59908740380377	1784	0.903437077131258
ENSG00000148362	0.0190248421291868	0.928019104204372	0.416891163793104	0.661548072060033	0.582655555555556	0.598990332384015	1785	0.903382949932341
ENSG00000121152	0.0565862058407347	0.969065061378461	0.186260009079837	0.643337487896313	0.483827777777778	0.598974954148586	1786	0.903328822733424
ENSG00000105251	0.0406947235109151	0.951699315338148	0.285441452197814	0.6035803742378	0.546538888888889	0.598965558556635	1787	0.903274695534506
ENSG00000140105	0.0598639321014581	0.972646864551509	0.237948574862637	0.692912479675476	0.442372222222222	0.598959623064936	1788	0.903220568335589
ENSG00000269556	0.0705303658298978	0.984302830649545	0.205416331571691	0.658968472746601	0.422511111111111	0.598944710881055	1789	0.903166441136671
ENSG00000010404	0.060579798444532	0.973429142306008	0.263278654251976	0.675690135770217	0.443744444444445	0.5988622099191	1790	0.903112313937754
ENSG00000215440	0.0553594248079571	0.967724471028226	0.288531699877107	0.482694342625128	0.54545	0.598799043494659	1791	0.903058186738836
ENSG00000284194	0.0114409140631899	0.919731609932364	0.555876358695652	0.706862726594254	0.570788888888889	0.598669770697627	1792	0.903004059539919
ENSG00000144476	0.0513401465693319	0.963332321591899	0.24913578243046	0.50916879280205	0.553711111111111	0.598510879130275	1793	0.902949932341001
ENSG00000100207	0.0739840119478626	0.988076873885597	0.283137342664931	0.771230742703947	0.348233333333333	0.598396618987288	1794	0.902895805142084
ENSG00000182087	0.0189257933214599	0.927910866570847	0.409887420997191	0.660517408044379	0.583688888888889	0.598320996241752	1795	0.902841677943167
ENSG00000131845	0.026217070955622	0.935878561029827	0.358879937065972	0.683371760628433	0.5536	0.59830006425071	1796	0.902787550744249
ENSG00000168505	0.0507346058226897	0.962670604415049	0.295594681140988	0.541134786119645	0.534933333333334	0.598253519740843	1797	0.902733423545332
ENSG00000169660	0.0289355244387456	0.938849207306276	0.354160902235243	0.549915927894294	0.603544444444445	0.598219310165637	1798	0.902679296346414
ENSG00000171863	0.032811996574682	0.943085302419864	0.301710582914807	0.83632968389855	0.468755555555556	0.59806967883482	1799	0.902625169147497
ENSG00000114374	0.0778146010245083	0.992262829337028	0.197613616487873	0.738328959807621	0.360205555555556	0.598018846392338	1800	0.902571041948579
ENSG00000278057	0.018103036189035	0.927011781695188	0.604166666666667	0.685895313458969	0.547961111111111	0.598016270759841	1801	0.902516914749662
ENSG00000256053	0.0356152846068435	0.946148653404625	0.312873654249238	0.704243910517679	0.515561111111111	0.59799120145821	1802	0.902462787550744
ENSG00000104969	0.0225089325422148	0.931826416073612	0.320002523700843	0.659582969134052	0.582972222222223	0.597965362241142	1803	0.902408660351827
ENSG00000182310	0.0740342782266536	0.988131803401532	0.361636513157895	0.594220202672159	0.415372222222222	0.59790551120692	1804	0.902354533152909
ENSG00000130598	0.0241922528184847	0.933665899125949	0.360805422760719	0.691095519367604	0.556822222222222	0.597806651892726	1805	0.902300405953992
ENSG00000135549	0.48577700716122	0.561927812421339	0.173740234375	0.725640601161664	0.150061111111111	0.597791245135984	1806	0.902246278755074
ENSG00000167614	0.0413107662564947	0.952372508791577	0.244734544020433	0.621852583510613	0.540416666666667	0.597763174187624	1807	0.902192151556157
ENSG00000183066	0.0765815594818907	0.990915397685163	0.249630595362464	0.787274636897939	0.335366666666667	0.597721655418297	1808	0.902138024357239
ENSG00000206611	0.0434508402712146	0.954711118939817	0.242919558570499	0.582834431491983	0.550072222222222	0.597718017634651	1809	0.902083897158322
ENSG00000181240	0.0551749626104886	0.967522896146236	0.451612903225806	0.585841238210141	0.476122222222222	0.597669436534958	1810	0.902029769959405
ENSG00000060491	0.0304181505471722	0.940469377655228	0.381431247877038	0.581925983109625	0.579338888888889	0.59765541048119	1811	0.901975642760487
ENSG00000259823	0.0661397398720231	0.979504883311468	0.17684015051111	0.686696148218972	0.428877777777778	0.597612760015005	1812	0.90192151556157
ENSG00000087157	0.0435890660359766	0.95486216800354	0.285750325520833	0.50374587425637	0.578688888888889	0.597612016656661	1813	0.901867388362652
ENSG00000183011	0.0805810754841961	0.995285951528958	0.206125190459102	0.650638425445942	0.38725	0.597512821282065	1814	0.901813261163735
ENSG00000165688	0.0282037043140612	0.938049495726909	0.350942547401685	0.659274576616278	0.557122222222222	0.597464315266118	1815	0.901759133964817
ENSG00000101161	0.0212109830048559	0.930408054867834	0.399061120074728	0.614102234438318	0.596333333333334	0.59738385951559	1816	0.9017050067659
ENSG00000205832	0.0405902543470265	0.951585154498305	0.304687081950985	0.549624613740095	0.566372222222222	0.597313462321916	1817	0.901650879566983
ENSG00000078369	0.0258596460799041	0.935487977603348	0.303417629665799	0.519571325725268	0.634333333333334	0.597173590843239	1818	0.901596752368065
ENSG00000182315	0.0531194102310556	0.965276648763334	0.196374373002486	0.64598129879152	0.491944444444445	0.59712082906501	1819	0.901542625169147
ENSG00000205718	0.0531194102310556	0.965276648763334	0.196374373002486	0.64598129879152	0.491944444444445	0.59712082906501	1820	0.90148849797023
ENSG00000230522	0.0531194102310556	0.965276648763334	0.196374373002486	0.64598129879152	0.491944444444445	0.59712082906501	1821	0.901434370771313
ENSG00000237247	0.0531194102310556	0.965276648763334	0.196374373002486	0.64598129879152	0.491944444444445	0.59712082906501	1822	0.901380243572395
ENSG00000101144	0.0673024793771013	0.980775490957574	0.285914877186651	0.54019089870139	0.474016666666667	0.597101462828221	1823	0.901326116373478
ENSG00000196589	0.0531194102310556	0.965276648763334	0.196374373002486	0.645879971172156	0.491944444444445	0.59708160866279	1824	0.90127198917456
ENSG00000101146	0.0672525199184373	0.980720896725679	0.324349940508262	0.531915475690229	0.472494444444445	0.597076923226569	1825	0.901217861975643
ENSG00000133247	0.0340817750898155	0.944472879158371	0.40117377739448	0.598528808192457	0.554911111111111	0.597040836048421	1826	0.901163734776725
ENSG00000203879	0.0256126901391357	0.935218111390649	0.28322437141515	0.605793496198056	0.599505555555556	0.597039615813186	1827	0.901109607577808
ENSG00000160226	0.0287201276756927	0.938613828037844	0.268905125307233	0.58380243103874	0.599694444444445	0.596955583999813	1828	0.90105548037889
ENSG00000126215	0.026807192510741	0.936523428566185	0.229809428370276	0.724725629922278	0.54935	0.596856884952205	1829	0.901001353179973
ENSG00000166126	0.0440094379651223	0.955321538124748	0.218630836123512	0.65700334625172	0.517327777777778	0.596824698798478	1830	0.900947225981055
ENSG00000103174	0.0473513695754694	0.958973503021722	0.277510036121715	0.532313485134783	0.552261111111111	0.596814023620292	1831	0.900893098782138
ENSG00000099866	0.0149307655982599	0.923545217386887	0.573369565217391	0.693824546767154	0.558955555555556	0.596693967919831	1832	0.900838971583221
ENSG00000123454	0.0367920982794272	0.947434640888405	0.220997354258662	0.590121681286542	0.573366666666667	0.596691188346929	1833	0.900784844384303
ENSG00000182687	0.0660637771491724	0.979421873474741	0.268795989280523	0.526464430430124	0.486388888888889	0.596476173498684	1834	0.900730717185386
ENSG00000105248	0.0404001656457094	0.951377431137847	0.215106832570043	0.575634884381293	0.567	0.596448958231139	1835	0.900676589986468
ENSG00000177426	0.118883518931887	0.962858261085624	0.144268078274197	0.776045240796025	0.306455555555556	0.596420381260211	1836	0.900622462787551
ENSG00000108001	0.0350901417167933	0.945574792648641	0.269133850768372	0.476054254685217	0.623433333333334	0.596406226415422	1837	0.900568335588633
ENSG00000174238	0.0491185361947497	0.960904610899793	0.195788553025987	0.614100871670852	0.520133333333333	0.596328468182123	1838	0.900514208389716
ENSG00000068383	0.0162373475347329	0.924973011825363	0.408842540922619	0.559744003823738	0.636377777777778	0.596319813374914	1839	0.900460081190798
ENSG00000161544	0.062178357226316	0.975176000481905	0.233851841517857	0.525058392350385	0.506088888888889	0.596306986360735	1840	0.900405953991881
ENSG00000142405	0.0487520009442559	0.960504071922824	0.459935897435897	0.53850209760177	0.51815	0.596204351405285	1841	0.900351826792963
ENSG00000132386	0.032606260065656	0.942860479593848	0.261233190472206	0.677825175396477	0.543588888888889	0.596172126303379	1842	0.900297699594046
ENSG00000198398	0.122184040009078	0.959251548405357	0.174468994140625	0.487208537982922	0.429016666666667	0.596162010547605	1843	0.900243572395129
ENSG00000130649	0.00496732330348308	0.912657459719766	0.66025641025641	0.739074409133919	0.562733333333334	0.595965022027404	1844	0.900189445196211
ENSG00000134313	0.0776885453310111	0.992125079370424	0.208110851711697	0.732943914074287	0.359205555555556	0.595933146024375	1845	0.900135317997294
ENSG00000095752	0.0351414214086746	0.945630829592694	0.281543829502204	0.650712506234468	0.543116666666667	0.595890006092822	1846	0.900081190798376
ENSG00000182272	0.0293839131609271	0.939339193357617	0.391646612258184	0.676051855305304	0.537705555555556	0.595821825366158	1847	0.900027063599459
ENSG00000065054	0.0320572715486252	0.942260561035721	0.290793100992838	0.657192768285867	0.550272222222222	0.595812226094794	1848	0.899972936400541
ENSG00000182685	0.0306037752586393	0.940672222898437	0.32126208049495	0.62557387042116	0.565444444444445	0.595775486389913	1849	0.899918809201624
ENSG00000188976	0.0212810498606334	0.930484621873858	0.337177276611328	0.476245100066784	0.664222222222223	0.595734913099873	1850	0.899864682002706
ENSG00000160323	0.0407092690818598	0.951715210311682	0.289490932888455	0.563890047232169	0.559811111111111	0.595673639047564	1851	0.899810554803789
ENSG00000160075	0.0263860614515721	0.936063228889941	0.340402703536184	0.568373443906701	0.603577777777778	0.595518722697589	1852	0.899756427604871
ENSG00000171425	0.038133770519488	0.948900780981989	0.306977771577381	0.656710781095089	0.525361111111111	0.595498550185112	1853	0.899702300405954
ENSG00000149488	0.115210854661531	0.966871640938217	0.122135329246521	0.764394696464103	0.315405555555556	0.595469654278389	1854	0.899648173207037
ENSG00000081913	0.153028862672517	0.925545230397083	0.176928174364698	0.810059278555183	0.269216666666667	0.595447211076215	1855	0.899594046008119
ENSG00000184787	0.0207988269795742	0.929957662845525	0.377019973028274	0.66279900781793	0.576955555555556	0.595394483870129	1856	0.899539918809202
ENSG00000234965	0.0792951614676128	0.99388074238747	0.200941590057022	0.799978711387642	0.323594444444444	0.595236895227207	1857	0.899485791610284
ENSG00000170049	0.0820857927669091	0.996930262465581	0.241496388505145	0.708353679617505	0.348144444444444	0.595004956671818	1858	0.899431664411367
ENSG00000101187	0.0291216640326738	0.939052615197945	0.448009402252907	0.586067443533247	0.569938888888889	0.594993654137458	1859	0.899377537212449
ENSG00000132383	0.0562615912081293	0.968710332023842	0.192085245381231	0.64054689017433	0.480861111111111	0.594978821187413	1860	0.899323410013532
ENSG00000185627	0.0184217902598966	0.927360106799733	0.419479549632353	0.736704185317355	0.546383333333333	0.594935271251563	1861	0.899269282814614
ENSG00000141556	0.0205060667781748	0.929637743079533	0.390599744073276	0.611158677350255	0.598538888888889	0.594866024962252	1862	0.899215155615697
ENSG00000070444	0.0690020480230388	0.982632729751972	0.165706998846504	0.656082912325271	0.430266666666667	0.594831682393567	1863	0.89916102841678
ENSG00000187713	0.0219826160712368	0.931251272862793	0.311409785829741	0.60831029660659	0.605116666666667	0.594625644329527	1864	0.899106901217862
ENSG00000112769	0.483896954107224	0.563982279286066	0.135063042074947	0.689775470860637	0.168527777777778	0.594479077308934	1865	0.899052774018945
ENSG00000141580	0.0176419827650242	0.926507956028947	0.346012462269176	0.598042323362175	0.620744444444445	0.594458654876531	1866	0.898998646820027
ENSG00000146090	0.0448560664601757	0.956246708925712	0.240582420712426	0.732715879945443	0.474594444444445	0.594384909355833	1867	0.89894451962111
ENSG00000167968	0.0283033888837108	0.938158428102426	0.307254566865809	0.646907090705507	0.564811111111111	0.594380053299574	1868	0.898890392422192
ENSG00000125505	0.0383431077476697	0.949129538568345	0.287466314774525	0.608954199969219	0.547272222222222	0.594360179985227	1869	0.898836265223275
ENSG00000011132	0.0401288072713063	0.951080898661015	0.271432566088299	0.593231038477432	0.549644444444445	0.594137697180624	1870	0.898782138024357
ENSG00000162032	0.0336786487359157	0.944032354496248	0.324531292093211	0.664756516564935	0.534255555555556	0.594132779821304	1871	0.89872801082544
ENSG00000111863	0.0928996448487866	0.991252676981231	0.246301886740695	0.82775944996407	0.279011111111111	0.594115873903233	1872	0.898673883626522
ENSG00000104886	0.0300164635709471	0.940030425902833	0.373377306707974	0.666328579495715	0.540244444444445	0.594084149334088	1873	0.898619756427605
ENSG00000167720	0.0586486390397291	0.971318827919273	0.254518995098039	0.628156208914119	0.467755555555556	0.594050187093186	1874	0.898565629228687
ENSG00000111859	0.0880648610795141	0.996535986955372	0.204074425167508	0.818277995289686	0.291333333333333	0.594012281754753	1875	0.89851150202977
ENSG00000127586	0.0301970932400295	0.940227812710151	0.396232604980469	0.729308712144488	0.508033333333334	0.593825539506489	1876	0.898457374830853
ENSG00000183309	0.0239031233796954	0.933349946950904	0.6	0.762335240463448	0.488116666666667	0.593763118911661	1877	0.898403247631935
ENSG00000105426	0.0399731658598245	0.950910818289086	0.226257154676649	0.525704523097029	0.586011111111111	0.593620538639769	1878	0.898349120433018
ENSG00000124225	0.0591781840320606	0.971897499163584	0.28378757210665	0.550354865070221	0.495661111111111	0.593438825858283	1879	0.8982949932341
ENSG00000198569	0.0121907973789223	0.920551060437396	0.4359375	0.791863817345282	0.540861111111111	0.59343017332111	1880	0.898240866035183
ENSG00000179820	0.0481174797851029	0.959810685800727	0.252254285310444	0.528727534287795	0.550627777777778	0.593408859199733	1881	0.898186738836265
ENSG00000234284	0.0397803967877536	0.950700165898042	0.439393939393939	0.790153964176161	0.43885	0.59333763189907	1882	0.898132611637348
ENSG00000206811	0.0290776917753121	0.939004563604121	0.548076923076923	0.768587738599095	0.472855555555556	0.59327740326938	1883	0.89807848443843
ENSG00000115286	0.0299950818221911	0.940007060554586	0.325871310391269	0.627800803440627	0.563161111111111	0.59325348983378	1884	0.898024357239513
ENSG00000196689	0.0562039595547478	0.968647353842466	0.399544852120536	0.535532448814002	0.496683333333334	0.593058989206761	1885	0.897970230040595
ENSG00000101158	0.0517842593721085	0.96381763504386	0.30866936577691	0.499958023765909	0.541527777777778	0.593009678815004	1886	0.897916102841678
ENSG00000162591	0.0424462592209039	0.953613342216757	0.308126760083576	0.43700119541245	0.604144444444445	0.592933236138828	1887	0.897861975642761
ENSG00000104626	0.105297544711431	0.977704615448676	0.156770144568549	0.763988306980738	0.312511111111111	0.592858876554395	1888	0.897807848443843
ENSG00000129657	0.0518517478205795	0.963891384441964	0.269402304848472	0.541497335518981	0.52805	0.592830844963793	1889	0.897753721244926
ENSG00000073282	0.0875415867561471	0.99710780579646	0.159559161766716	0.56291260395578	0.410094444444445	0.592747869509477	1890	0.897699594046008
ENSG00000176170	0.0610388594914031	0.973930790760917	0.256383317240169	0.524132324693569	0.503361111111111	0.592644015079268	1891	0.897645466847091
ENSG00000136715	0.0665931335447699	0.98000033862607	0.171998218823505	0.611448029828858	0.455655555555556	0.592627068470955	1892	0.897591339648173
ENSG00000204099	0.024417545466567	0.933912092327448	0.280116900275735	0.701507624159814	0.556638888888889	0.592615206482972	1893	0.897537212449256
ENSG00000130821	0.0235992121181954	0.933017841633322	0.317111545138889	0.682394878016849	0.562933333333334	0.592540574537559	1894	0.897483085250338
ENSG00000099812	0.0187492986386212	0.927717998355282	0.485987103174603	0.667882031893017	0.563777777777778	0.592532673722147	1895	0.897428958051421
ENSG00000137414	0.128862449403969	0.951953578392371	0.214486968651246	0.768908713379433	0.290466666666667	0.592448952064201	1896	0.897374830852503
ENSG00000185988	0.0274887521155479	0.937268216922788	0.427989130434783	0.645159816296282	0.549377777777778	0.592316156001448	1897	0.897320703653586
ENSG00000205269	0.0909106250914166	0.993426219465109	0.217680867513021	0.814443232677037	0.287388888888889	0.591939218851261	1898	0.897266576454669
ENSG00000105229	0.0359411895825691	0.94650479280838	0.220069801414406	0.608261317021587	0.563061111111111	0.591906456547743	1899	0.897212449255751
ENSG00000140986	0.0296762746750865	0.939658677449879	0.346347990490141	0.632393466399136	0.557883333333334	0.591902816778116	1900	0.897158322056834
ENSG00000182902	0.303940935111653	0.760632941536672	0.21484375	0.710072544422656	0.231766666666667	0.591819368920336	1901	0.897104194857916
ENSG00000250878	0.0963257378191496	0.987508743017174	0.204234531947545	0.835364674690349	0.277161111111111	0.591779989864855	1902	0.897050067658999
ENSG00000290183	0.0311756292606587	0.941297128188271	0.406748670212766	0.594236724904984	0.560705555555556	0.591737903294691	1903	0.896995940460081
ENSG00000153495	0.0234722193051178	0.932879067609912	0.467905405405405	0.638706066809484	0.560816666666667	0.591673195840019	1904	0.896941813261164
ENSG00000131165	0.0192772561250825	0.928294934819715	0.392216123383621	0.681031394016609	0.567972222222222	0.591591963382234	1905	0.896887686062246
ENSG00000063244	0.0367144003588797	0.9473497348785	0.274596977233887	0.632173507008914	0.541488888888889	0.591519455174449	1906	0.896833558863329
ENSG00000125734	0.0478382592159814	0.959505561747982	0.262533651815878	0.607975686237427	0.512722222222222	0.591493500752989	1907	0.896779431664411
ENSG00000132321	0.0521063412257542	0.964169596651879	0.282316010573815	0.510980686217045	0.537355555555556	0.591490688396605	1908	0.896725304465494
ENSG00000126233	0.0217896097814162	0.931040361247146	0.431089743589744	0.63046794424914	0.575522222222222	0.591381976537857	1909	0.896671177266576
ENSG00000180185	0.0435982366357203	0.954872189366109	0.332585652669271	0.661985605349375	0.494394444444445	0.591324499774962	1910	0.896617050067659
ENSG00000186684	0.0592592345412756	0.971986068784105	0.178095637141047	0.682919464401915	0.448544444444445	0.591248835856874	1911	0.896562922868742
ENSG00000241128	0.0630177419315656	0.97609325548172	0.30241935483871	0.761296806555923	0.382261111111111	0.591165751358736	1912	0.896508795669824
ENSG00000141985	0.0365201052623397	0.947137414892651	0.247585087032109	0.566870442944654	0.574622222222222	0.591132132218986	1913	0.896454668470907
ENSG00000165752	0.0185151398408254	0.927462116485282	0.420635094803371	0.537630973410207	0.630077777777778	0.591047343767805	1914	0.896400541271989
ENSG00000006194	0.0311756292606587	0.941297128188271	0.406748670212766	0.592252686891192	0.560705555555556	0.590969951087704	1915	0.896346414073072
ENSG00000269335	0.0166780464115659	0.92545459463913	0.396687297077922	0.591201223592017	0.616211111111111	0.590916001005213	1916	0.896292286874154
ENSG00000179832	0.0214456378083526	0.930664478758324	0.411974455180921	0.650863231697274	0.569688888888889	0.59078178437867	1917	0.896238159675237
ENSG00000197977	0.0991584684341367	0.984413218040994	0.285308395606884	0.822296638765347	0.269072222222222	0.590709985004393	1918	0.89618403247632
ENSG00000167930	0.0206671441937192	0.929813763757348	0.348946406923491	0.684201112863122	0.566394444444445	0.590672411638953	1919	0.896129905277402
ENSG00000103852	0.0954651914559973	0.988449122856403	0.17991548426011	0.727998025402566	0.327494444444444	0.590649755430035	1920	0.896075778078485
ENSG00000175691	0.0265717435860983	0.936266136883386	0.418351715686275	0.609078020646403	0.568111111111111	0.590508146582768	1921	0.896021650879567
ENSG00000007545	0.0307069647326196	0.940784985330662	0.333912881572595	0.62968538176573	0.55535	0.590462014740743	1922	0.89596752368065
ENSG00000104953	0.0293593626732695	0.939312365304388	0.425701530612245	0.63757086381308	0.543972222222222	0.590424340109874	1923	0.895913396481732
ENSG00000173848	0.0507191546679869	0.962653719846131	0.205205451117621	0.540113471346078	0.538983333333334	0.590363658666026	1924	0.895859269282815
ENSG00000204991	0.0192105999254463	0.928222094878741	0.388955791344803	0.696685144820335	0.560283333333334	0.590359778264598	1925	0.895805142083897
ENSG00000177989	0.00987197708743596	0.91801712159775	0.507018008474576	0.765023763913458	0.547877777777778	0.590297652936477	1926	0.89575101488498
ENSG00000115539	0.0911624932299528	0.993150985346687	0.121837133771918	0.755849647959753	0.324788888888889	0.590237700256574	1927	0.895696887686062
ENSG00000180448	0.0240759137103946	0.933538767159042	0.300154439518961	0.653681029840429	0.573661111111111	0.590225592269829	1928	0.895642760487145
ENSG00000154655	0.0649075843867013	0.978158419917042	0.238969646516393	0.666447358158525	0.42515	0.590106653194124	1929	0.895588633288227
ENSG00000139780	0.106706773656443	0.976164651368308	0.192584410957668	0.785355353961782	0.294144444444444	0.590102364535749	1930	0.89553450608931
ENSG00000183092	0.0610958995792739	0.973993122496845	0.288783482142857	0.692658463448974	0.420588888888889	0.590063836658447	1931	0.895480378890392
ENSG00000167881	0.0698010549375137	0.983505861085679	0.238682386610243	0.48518703775737	0.487744444444445	0.590052040388655	1932	0.895426251691475
ENSG00000116254	0.0495179991027799	0.961341132255661	0.283684668602882	0.404865858053513	0.592305555555556	0.590001727932341	1933	0.895372124492558
ENSG00000115652	0.110223866782055	0.972321275102212	0.140623672500901	0.734680439400064	0.322044444444444	0.589897303942698	1934	0.89531799729364
ENSG00000178971	0.0603217944111654	0.973147203061586	0.258737182617188	0.775369618223885	0.390577777777778	0.589864597134487	1935	0.895263870094723
ENSG00000187961	0.0256798103587898	0.935291458399096	0.341905661190257	0.512557147978401	0.624294444444445	0.589825169434117	1936	0.895209742895805
ENSG00000076944	0.0689383095976537	0.982563078269166	0.289830780029297	0.586774927528951	0.438266666666667	0.589807372765728	1937	0.895155615696888
ENSG00000252542	0.0389304727861971	0.949771393864177	0.397484756097561	0.539105850037991	0.55535	0.589578802533442	1938	0.89510148849797
ENSG00000206013	0.0301233673686551	0.940147247239145	0.366703739872685	0.731142385143051	0.506711111111111	0.58956728463158	1939	0.895047361299053
ENSG00000181085	0.018697398777746	0.927661283708732	0.272739664713542	0.586099152774836	0.626683333333334	0.589505239498218	1940	0.894993234100135
ENSG00000125482	0.0473432429501091	0.958964622483755	0.261496457186612	0.597196500044378	0.517161111111111	0.589459471594169	1941	0.894939106901218
ENSG00000207550	0.0756670412835841	0.989916039006631	0.341796875	0.675034691932285	0.366294444444445	0.589388374427842	1942	0.894884979702301
ENSG00000141562	0.0263593230630953	0.936034009962835	0.343650560700492	0.556466600222496	0.601433333333334	0.589354500828221	1943	0.894830852503383
ENSG00000078237	0.0609347504734715	0.973817023478018	0.390148628048781	0.611093236512713	0.442544444444445	0.589347696195784	1944	0.894776725304465
ENSG00000116285	0.0642381556703596	0.977426887839743	0.219629390265352	0.386885860708764	0.553938888888889	0.589308101378017	1945	0.894722598105548
ENSG00000054796	0.0665980177039058	0.980005675891997	0.296514164317738	0.529602065362551	0.470738888888889	0.589173181851498	1946	0.894668470906631
ENSG00000160271	0.0464185192029772	0.957954111480637	0.333337804773352	0.549908544916905	0.53125	0.589136573990474	1947	0.894614343707713
ENSG00000038382	0.120474992615847	0.961119145296933	0.152753708210397	0.817914234788257	0.277466666666667	0.589130530070371	1948	0.894560216508796
ENSG00000101542	0.102113779419731	0.981183740829188	0.181895277235243	0.811381056843017	0.284966666666667	0.588986562635764	1949	0.894506089309878
ENSG00000187583	0.0152268205809164	0.923868737593251	0.492629716981132	0.527952649798307	0.634144444444445	0.588984875730955	1950	0.894451962110961
ENSG00000105492	0.0820840320381646	0.996928338392823	0.328993055555556	0.699591909814194	0.332872222222222	0.588950384496137	1951	0.894397834912043
ENSG00000167723	0.0553595329145477	0.967724589163939	0.388627485795455	0.534113088067724	0.497083333333333	0.588815295733734	1952	0.894343707713126
ENSG00000164741	0.13146044066301	0.949114569703119	0.149261469311184	0.8565825788088	0.255	0.588739019164542	1953	0.894289580514208
ENSG00000227500	0.0325672487836717	0.942817849208489	0.274380801768785	0.631264888408282	0.5539	0.588579266771623	1954	0.894235453315291
ENSG00000029725	0.0611478763861757	0.974049921227756	0.194512063806707	0.592444528850796	0.476394444444445	0.588498751438153	1955	0.894181326116373
ENSG00000072163	0.10321427460288	0.979981151953429	0.165500217013889	0.58056845848551	0.388944444444445	0.58846875729554	1956	0.894127198917456
ENSG00000119537	0.148859708302991	0.930101160075725	0.164427285665994	0.812115557344357	0.263894444444444	0.588361160923218	1957	0.894073071718539
ENSG00000113360	0.288016131895918	0.77803509966433	0.143071889877319	0.68741284054717	0.255511111111111	0.588325664011811	1958	0.894018944519621
ENSG00000178473	0.0554803837359255	0.967856651398868	0.237251645042783	0.54170037399713	0.513794444444445	0.58830042623219	1959	0.893964817320704
ENSG00000101194	0.0278296009474971	0.937640686534554	0.372249980549236	0.581687641022838	0.579527777777778	0.588282854930712	1960	0.893910690121786
ENSG00000176101	0.0142921018314335	0.922847304344562	0.391422193877551	0.721855007018039	0.564238888888889	0.588009214219855	1961	0.893856562922869
ENSG00000206053	0.0319185833698649	0.942109006659537	0.313207279552113	0.641881797047637	0.545461111111111	0.587977749114584	1962	0.893802435723951
ENSG00000186281	0.071820522834795	0.985712676404282	0.204723312194089	0.646706836684107	0.410627777777778	0.58794077167548	1963	0.893748308525034
ENSG00000207503	0.0625393919368193	0.975570528630018	0.25518798828125	0.729026875402924	0.401172222222222	0.587839326687464	1964	0.893694181326116
ENSG00000129990	0.034149302172011	0.944546670774276	0.53046875	0.617750406085129	0.517411111111111	0.58779599976992	1965	0.893640054127199
ENSG00000183570	0.0205748280924851	0.929712883428113	0.400242017663043	0.619404408571793	0.585061111111111	0.58773710890949	1966	0.893585926928281
ENSG00000175931	0.0635363524850939	0.976659977891844	0.250265431958576	0.490659605503185	0.504222222222222	0.587731773995343	1967	0.893531799729364
ENSG00000178078	0.040997206354688	0.952029859722712	0.224738888624238	0.66975467177501	0.511438888888889	0.587689766420925	1968	0.893477672530447
ENSG00000116017	0.0250342259248736	0.93458598265465	0.33847183056092	0.638368685108993	0.56865	0.587676316078652	1969	0.893423545331529
ENSG00000102076	0.0411617929259591	0.952209715103036	0.331225251498288	0.726989941014843	0.470394444444445	0.587624504056285	1970	0.893369418132612
ENSG00000145526	0.178670739882729	0.897524538658726	0.136737115921513	0.775426010061992	0.268922222222222	0.587618210837248	1971	0.893315290933694
ENSG00000129667	0.0625749394736704	0.975609373936233	0.232329979371489	0.500313824710311	0.505783333333334	0.587555440043249	1972	0.893261163734777
ENSG00000108021	0.0577744809460838	0.970363573579982	0.210397128401132	0.4677212060428	0.541094444444445	0.58751356003724	1973	0.893207036535859
ENSG00000169131	0.0509555595030415	0.962912056119807	0.301081730769231	0.578556922693133	0.504272222222222	0.587472200388726	1974	0.893152909336942
ENSG00000279263	0.0477216979481477	0.95937818701142	0.390151515151515	0.658183608654026	0.468255555555556	0.587392865376706	1975	0.893098782138024
ENSG00000108669	0.0402367683194503	0.95119887532961	0.257085503472222	0.511065664323453	0.580033333333334	0.587347765298966	1976	0.893044654939107
ENSG00000187474	0.0619516876459181	0.974928302609136	0.305128831129808	0.605757232258295	0.450677777777778	0.587309809432253	1977	0.89299052774019
ENSG00000197591	0.0527195587930558	0.964839702833304	0.302220394736842	0.733709404711077	0.428244444444444	0.587277659459447	1978	0.892936400541272
ENSG00000105398	0.107969695553544	0.974784567340989	0.177495933440794	0.751609260198477	0.307394444444445	0.587251089831344	1979	0.892882273342354
ENSG00000111837	0.0911775033025845	0.993134582779327	0.262055687282396	0.777567809434632	0.291838888888889	0.587026847479345	1980	0.892828146143437
ENSG00000132510	0.0841110188504325	0.999143370161311	0.215331835624499	0.722874802982011	0.328644444444444	0.587025268901065	1981	0.89277401894452
ENSG00000087903	0.0408662145125181	0.951886715677539	0.281737949537194	0.546467362641774	0.558044444444445	0.586959465540998	1982	0.892719891745602
ENSG00000005513	0.0271176497905516	0.936862687180685	0.33822319724343	0.709481848200988	0.528394444444445	0.586896871893943	1983	0.892665764546685
ENSG00000183255	0.0214144019400911	0.93063034511715	0.550480769230769	0.61324105469905	0.562755555555556	0.586894894073734	1984	0.892611637347767
ENSG00000039650	0.0854492747420705	0.999394223030513	0.207702445983887	0.73343475708493	0.321611111111111	0.586829991921342	1985	0.89255751014885
ENSG00000134444	0.145212866505593	0.934086321886841	0.187074080757473	0.833648131206511	0.251061111111111	0.58676842149269	1986	0.892503382949932
ENSG00000070731	0.059450094582341	0.972194635042028	0.308212489297945	0.483360781075257	0.513383333333333	0.586745155458668	1987	0.892449255751015
ENSG00000185189	0.0212091236937848	0.9304060230672	0.292037254156068	0.58655514598918	0.611238888888889	0.586685658017765	1988	0.892395128552098
ENSG00000151651	0.0220815274118851	0.931359360276324	0.36287103697311	0.638818651028287	0.574805555555556	0.586656183873272	1989	0.89234100135318
ENSG00000198910	0.0299854866161369	0.939996575194688	0.275187174479167	0.613774451651495	0.568888888888889	0.586622725235785	1990	0.892286874154263
ENSG00000169676	0.110120193591699	0.972434566125513	0.175818418845152	0.745754945678111	0.308361111111111	0.58651957253957	1991	0.892232746955345
ENSG00000076924	0.0728717706146334	0.986861449161362	0.258385467529297	0.540252844732621	0.444961111111111	0.586462244307857	1992	0.892178619756428
ENSG00000167468	0.0261304042169212	0.935783854158361	0.336210868727993	0.68735188956859	0.541655555555556	0.586432941783478	1993	0.89212449255751
ENSG00000122140	0.0363216311100758	0.946920528157213	0.341849190848214	0.53887102733496	0.569244444444445	0.586416847738743	1994	0.892070365358593
ENSG00000108559	0.0617442940169753	0.974701668931053	0.171092351277669	0.605010041674951	0.469266666666667	0.586247475812189	1995	0.892016238159675
ENSG00000182670	0.0856026676851096	0.999226599718986	0.267288208007813	0.541275775200781	0.398072222222222	0.586184058621631	1996	0.891962110960758
ENSG00000055483	0.0445232531852716	0.955883020335128	0.293879133931706	0.482818179177993	0.570205555555556	0.586132605732363	1997	0.89190798376184
ENSG00000095951	0.094586729812827	0.989409079988459	0.20838902505596	0.810808312627293	0.281816666666667	0.586098266949174	1998	0.891853856562923
ENSG00000124827	0.0850246603080222	0.999858229236712	0.250907449161305	0.78688099065071	0.291083333333333	0.586053615079703	1999	0.891799729364005
[truncated: 16,476 more rows]
