# Supplementary material for: Proposing candidate genes under telomeric control based on cross-species position data
Source: NAR Genom Bioinform. 2024 Apr 25;6(2):lqae037. doi: 10.1093/nargab/lqae037 (PMC11044432; doi:10.1093/nargab/lqae037)
Supplement: lqae037_Supplemental_Files [file lqae037_supplemental_files.zip › projahn_2023_supplement_table_1.txt]

This file contains the results for applying the method on TPE-OLD genes using the default parameters described in the paper. The data is in CSV format with the following columns:
gene: Ensembl gene ID;
geposan_method_distance, geposan_method_adjacency, geposan_method_clustering, geposan_method_correlation, geposan_method_rforest: Scores given by the individual methods, these are always between 0.0 and 1.0
score: Combined score as a weighted average of the individual scores
rank: Rank of the gene among all included genes based on the combined score
percentile: Percentile of the gene based on the combined score
